# Supplementary material for: Crystal structure of bis­(4-meth­oxy­phenyl) malonate
Source: Acta Crystallogr E Crystallogr Commun. 2015 Apr 22;71(Pt 5):o330–1. doi: 10.1107/S2056989015006891 (PMC4420049; doi:10.1107/S2056989015006891)
Supplement: Supplementary file 1 [file e-71-0o330-sup1.cif]

##############################################################################
#                                                                            #
# This CIF contains the data in a paper accepted for publication in          #
# Acta Crystallographica Section E. It conforms to the requirements of       #
# Notes for Authors for Acta Crystallographica Section E, and has been       #
# peer reviewed under the auspices of the IUCr Commission on Journals.       #
#                                                                            #
# Full details of the Crystallographic Information File format               #
# are given in the paper "The Crystallographic Information File (CIF):       #
# a New Standard Archive File for Crystallography" by S. R. Hall, F. H.      #
# Allen and I. D. Brown [Acta Cryst. (1991), A47, 655-685].                  #
#                                                                            #
# The current version of the core CIF dictionary is obtainable from          #
# ftp://ftp.iucr.org/pub/cif_core.dic.                                       #
#                                                                            #
# Software is freely available for graphical display of the structure(s)     #
# in this CIF. For information consult the CIF software page                 #
# http://www.iucr.org/resources/cif/software.                                #
#                                                                            #
# This file may be used for bona fide research purposes within the           #
# scientific community so long as proper attribution is given to the journal # 
# article from which it was obtained.                                        #
#                                                                            #
##############################################################################
data_I
_database_code_depnum_ccdc_archive 'CCDC 1058073'
_audit_creation_method     'SHELXL-2014/7'
_chemical_name_systematic
;
Bis(4-methoxyphenyl) malonate
;
_chemical_name_common     ?
_chemical_formula_moiety     'C17 H16 O6'
_chemical_formula_sum     'C17 H16 O6'
_chemical_formula_iupac     'C17 H16 O6'
_chemical_formula_weight     316.30
_chemical_melting_point     465
_symmetry_space_group_name_hall     '-P 2n 2ab'
_shelx_space_group_comment
;
The symmetry employed for this shelxl refinement is uniquely defined
by the following loop, which should always be used as a source of
symmetry information in preference to the above space-group names.
They are only intended as comments.
;
_space_group_crystal_system     orthorhombic
_space_group_name_H-M_alt     'P b c n'
_space_group_name_Hall     '-P 2n 2ab'
loop_
    _space_group_symop_operation_xyz
    'x, y, z'
    '-x+1/2, -y+1/2, z+1/2'
    'x+1/2, -y+1/2, -z'
    '-x, y, -z+1/2'
    '-x, -y, -z'
    'x-1/2, y-1/2, -z-1/2'
    '-x-1/2, y-1/2, z'
    'x, -y, z-1/2'
_cell_length_a     5.4307(19)
_cell_length_b     8.131(3)
_cell_length_c     36.149(10)
_cell_angle_alpha     90
_cell_angle_beta     90
_cell_angle_gamma     90
_cell_volume     1596.3(9)
_cell_formula_units_Z     4
_cell_measurement_reflns_used     1405
_cell_measurement_theta_min     3.4
_cell_measurement_theta_max     25.0
_cell_measurement_temperature     296(2)
_cell_special_details     Block
_exptl_crystal_description     Block
_exptl_crystal_colour     colourless
_exptl_crystal_size_max     0.18
_exptl_crystal_size_mid     0.16
_exptl_crystal_size_min     0.14
_exptl_crystal_density_diffrn     1.316
_exptl_crystal_density_meas     ?
_exptl_crystal_density_method     ?
_exptl_crystal_F_000     664
_exptl_absorpt_coefficient_mu     0.100
_exptl_absorpt_correction_type     multi-scan
_exptl_absorpt_process_details
;
(SADABS; Bruker, 2013)
;
_shelx_estimated_absorpt_T_min     0.982
_shelx_estimated_absorpt_T_max     0.986
_exptl_absorpt_correction_T_min     0.982
_exptl_absorpt_correction_T_max     0.986
_diffrn_ambient_temperature     296(2)
_diffrn_radiation_type     MoK\a
_diffrn_radiation_wavelength     0.71073
_diffrn_radiation_monochromator     Graphite
_diffrn_measurement_device_type     'Bruker APEXII CCD'
_diffrn_measurement_method     'phi and \w scans'
_diffrn_detector_area_resol_mean     2.09
_diffrn_reflns_number     6486
_diffrn_reflns_av_R_equivalents     0.0362
_diffrn_reflns_theta_min     3.381
_diffrn_reflns_theta_max     24.997
_diffrn_reflns_theta_full     24.997
_diffrn_measured_fraction_theta_max     0.994
_diffrn_measured_fraction_theta_full     0.994
_diffrn_reflns_limit_h_min     -6
_diffrn_reflns_limit_h_max     6
_diffrn_reflns_limit_k_min     -9
_diffrn_reflns_limit_k_max     8
_diffrn_reflns_limit_l_min     -42
_diffrn_reflns_limit_l_max     42
_diffrn_standards_number     ?
_refine_special_details     ?
_reflns_number_total     1405
_reflns_number_gt     1008
_reflns_threshold_expression     'I > 2\s(I)'
_refine_ls_structure_factor_coef     Fsqd
_refine_ls_matrix_type     full
_refine_ls_R_factor_all     0.0699
_refine_ls_R_factor_gt     0.0407
_refine_ls_wR_factor_gt     0.1341
_refine_ls_wR_factor_ref     0.1616
_refine_ls_goodness_of_fit_ref     1.031
_refine_ls_restrained_S_all     1.029
_refine_ls_number_reflns     1405
_refine_ls_number_parameters     121
_refine_ls_number_restraints     6
_refine_ls_number_constraints     2
_refine_ls_hydrogen_treatment     mixed
_refine_ls_weighting_scheme     calc
_refine_ls_weighting_details
              'w=1/[\s^2^(Fo^2^)+(0.1061P)^2^+0.0364P] where P=(Fo^2^+2Fc^2^)/3'
_atom_sites_solution_hydrogens     mixed
_atom_sites_solution_primary     direct
_atom_sites_solution_secondary     difmap
_refine_ls_shift/su_max     0.004
_refine_ls_shift/su_mean     0.001
_refine_diff_density_max     0.182
_refine_diff_density_min     -0.162
_refine_ls_extinction_method
;
SHELXL-2014/7 (Sheldrick 2014
;
_refine_ls_extinction_coef     0.019(4)
_refine_ls_extinction_expression
                                  'Fc^*^=kFc[1+0.001xFc^2^\l^3^/sin(2\q)]^-1/4^'
loop_
    _atom_type_symbol
    _atom_type_description
    _atom_type_scat_dispersion_real
    _atom_type_scat_dispersion_imag
    _atom_type_scat_source
    'C' 'C' 0.0033 0.0016
                         'International Tables Vol C Tables 4.2.6.8 and 6.1.1.4'
    'H' 'H' 0.0000 0.0000
                         'International Tables Vol C Tables 4.2.6.8 and 6.1.1.4'
    'O' 'O' 0.0106 0.0060
                         'International Tables Vol C Tables 4.2.6.8 and 6.1.1.4'
_computing_data_collection
;
APEX2 (Bruker, 2013)
;
_computing_cell_refinement
;
SAINT (Bruker, 2013)
;
_computing_data_reduction
;
SAINT (Bruker, 2013)
;
_computing_structure_solution
;
SHELXS97 (Sheldrick, 2008)
;
_computing_structure_refinement
;
SHELXL2014/7 (Sheldrick, 2015)
;
_computing_molecular_graphics
;
ORTEP-3 for Windows (Farrugia, 2012) and Mercury (Macrae <i>et al.</i>,
2008)
;
_computing_publication_material
;
SHELXL97 (Sheldrick, 2008)
;
loop_
    _atom_site_type_symbol
    _atom_site_label
    _atom_site_fract_x
    _atom_site_fract_y
    _atom_site_fract_z
    _atom_site_U_iso_or_equiv
    _atom_site_adp_type
    _atom_site_calc_flag
    _atom_site_occupancy
    _atom_site_disorder_assembly
    _atom_site_disorder_group
    O O2 -0.0641(3) 0.84493(15) 0.31318(4) 0.0610(5) Uani d 1 . .
    O O1 0.0400(3) 0.60669(15) 0.45593(4) 0.0591(5) Uani d 1 . .
    C C8 0.0313(6) 0.7692(3) 0.28435(6) 0.0854(9) Uani d 1 . .
    C C1 0.2471(4) 0.6502(3) 0.47762(6) 0.0697(7) Uani d 1 . .
    H H1B 0.3947 0.6145 0.4654 0.105 Uiso calc 1 . .
    H H1A 0.2353 0.5983 0.5014 0.105 Uiso calc 1 . .
    H H1C 0.2515 0.7675 0.4807 0.105 Uiso calc 1 . .
    C C9 0.0000 0.8706(5) 0.2500 0.0964(15) Uani d 1 A .
    C C2 0.0277(3) 0.66889(19) 0.42034(5) 0.0454(5) Uani d 1 . .
    C C5 -0.0275(3) 0.7785(2) 0.34879(5) 0.0468(5) Uani d 1 . .
    C C4 0.1692(3) 0.8324(2) 0.36942(5) 0.0511(6) Uani d 1 . .
    H H4 0.2824 0.9052 0.3592 0.061 Uiso calc 1 . .
    C C7 -0.1689(3) 0.6158(2) 0.39913(6) 0.0523(5) Uani d 1 . .
    H H7 -0.2829 0.5430 0.4091 0.063 Uiso calc 1 . .
    C C6 -0.1967(3) 0.6706(2) 0.36313(6) 0.0525(6) Uani d 1 . .
    H H6 -0.3286 0.6348 0.3488 0.063 Uiso calc 1 . .
    C C3 0.1984(3) 0.7778(2) 0.40568(5) 0.0499(6) Uani d 1 . .
    H H3 0.3306 0.8138 0.4199 0.060 Uiso calc 1 . .
    O O3B 0.051(3) 0.6253(9) 0.2836(3) 0.080(4) Uani d 0.37(3) A 1
    O O3A 0.194(5) 0.661(2) 0.2893(2) 0.152(6) Uani d 0.63(3) A 2
    H H9A -0.139(6) 0.936(4) 0.2521(11) 0.150(13) Uiso d 1 . .
loop_
    _atom_site_aniso_label
    _atom_site_aniso_U_11
    _atom_site_aniso_U_22
    _atom_site_aniso_U_33
    _atom_site_aniso_U_12
    _atom_site_aniso_U_13
    _atom_site_aniso_U_23
    O2 0.0850(11) 0.0534(8) 0.0445(10) 0.0136(6) -0.0043(7) 0.0011(6)
    O1 0.0721(10) 0.0615(9) 0.0438(9) -0.0056(6) 0.0010(6) 0.0048(6)
    C8 0.147(3) 0.0634(16) 0.0460(15) 0.0256(15) 0.0084(14) -0.0017(11)
    C1 0.0823(16) 0.0756(14) 0.0514(14) 0.0012(11) -0.0106(12) 0.0041(10)
    C9 0.183(5) 0.062(2) 0.045(2) 0.000 -0.010(2) 0.000
    C2 0.0547(12) 0.0396(9) 0.0418(12) 0.0040(7) 0.0041(8) -0.0033(7)
    C5 0.0602(12) 0.0424(10) 0.0380(11) 0.0083(8) -0.0005(8) -0.0023(7)
    C4 0.0547(12) 0.0448(10) 0.0538(13) -0.0037(7) 0.0023(9) 0.0015(8)
    C7 0.0523(12) 0.0483(10) 0.0562(13) -0.0066(8) 0.0061(9) -0.0019(8)
    C6 0.0509(12) 0.0514(11) 0.0553(13) -0.0006(8) -0.0072(9) -0.0071(9)
    C3 0.0529(12) 0.0471(10) 0.0497(12) -0.0045(8) -0.0054(8) -0.0016(8)
    O3B 0.140(8) 0.043(5) 0.057(4) 0.026(4) 0.001(4) -0.006(2)
    O3A 0.244(14) 0.158(7) 0.053(3) 0.132(9) 0.017(5) 0.002(3)
_geom_special_details
;
All e.s.d.'s (except the e.s.d. in the dihedral angle between two l.s. planes)
are estimated using the full covariance matrix. The cell e.s.d.'s are taken
into account individually in the estimation of e.s.d.'s in distances, angles
and torsion angles; correlations between e.s.d.'s in cell parameters are only
used when they are defined by crystal symmetry. An approximate (isotropic)
treatment of cell e.s.d.'s is used for estimating e.s.d.'s involving l.s.
planes.
;
loop_
    _geom_bond_atom_site_label_1
    _geom_bond_atom_site_label_2
    _geom_bond_site_symmetry_2
    _geom_bond_distance
    _geom_bond_publ_flag
    O2 C8 . 1.316(3) ?
    O2 C5 . 1.410(2) ?
    O1 C2 . 1.384(2) ?
    O1 C1 . 1.416(3) ?
    C8 O3B . 1.176(9) ?
    C8 O3A . 1.262(10) ?
    C8 C9 . 1.500(3) ?
    C1 H1B . 0.9600 ?
    C1 H1A . 0.9600 ?
    C1 H1C . 0.9600 ?
    C9 C8 4 1.500(3) ?
    C9 H9A . 0.92(3) ?
    C2 C7 . 1.383(3) ?
    C2 C3 . 1.387(3) ?
    C5 C6 . 1.372(3) ?
    C5 C4 . 1.375(3) ?
    C4 C3 . 1.393(3) ?
    C4 H4 . 0.9300 ?
    C7 C6 . 1.384(3) ?
    C7 H7 . 0.9300 ?
    C6 H6 . 0.9300 ?
    C3 H3 . 0.9300 ?
loop_
    _geom_angle_atom_site_label_1
    _geom_angle_atom_site_label_2
    _geom_angle_atom_site_label_3
    _geom_angle_site_symmetry_1
    _geom_angle_site_symmetry_3
    _geom_angle
    _geom_angle_publ_flag
    C8 O2 C5 . . 119.22(16) ?
    C2 O1 C1 . . 117.48(15) ?
    O3B C8 O2 . . 121.3(5) ?
    O3A C8 O2 . . 119.4(4) ?
    O3B C8 C9 . . 122.6(6) ?
    O3A C8 C9 . . 125.5(5) ?
    O2 C8 C9 . . 110.7(2) ?
    O1 C1 H1B . . 109.5 ?
    O1 C1 H1A . . 109.5 ?
    H1B C1 H1A . . 109.5 ?
    O1 C1 H1C . . 109.5 ?
    H1B C1 H1C . . 109.5 ?
    H1A C1 H1C . . 109.5 ?
    C8 C9 C8 . 4 113.4(3) ?
    C8 C9 H9A . . 110(2) ?
    C8 C9 H9A 4 . 107(2) ?
    O1 C2 C7 . . 116.00(16) ?
    O1 C2 C3 . . 123.81(16) ?
    C7 C2 C3 . . 120.20(18) ?
    C6 C5 C4 . . 121.32(17) ?
    C6 C5 O2 . . 119.70(16) ?
    C4 C5 O2 . . 118.82(16) ?
    C5 C4 C3 . . 119.79(17) ?
    C5 C4 H4 . . 120.1 ?
    C3 C4 H4 . . 120.1 ?
    C2 C7 C6 . . 120.35(17) ?
    C2 C7 H7 . . 119.8 ?
    C6 C7 H7 . . 119.8 ?
    C5 C6 C7 . . 119.19(17) ?
    C5 C6 H6 . . 120.4 ?
    C7 C6 H6 . . 120.4 ?
    C2 C3 C4 . . 119.15(17) ?
    C2 C3 H3 . . 120.4 ?
    C4 C3 H3 . . 120.4 ?
loop_
    _geom_torsion_atom_site_label_1
    _geom_torsion_atom_site_label_2
    _geom_torsion_atom_site_label_3
    _geom_torsion_atom_site_label_4
    _geom_torsion_site_symmetry_1
    _geom_torsion_site_symmetry_2
    _geom_torsion_site_symmetry_3
    _geom_torsion_site_symmetry_4
    _geom_torsion
    _geom_torsion_publ_flag
    C5 O2 C8 O3B . . . . 32.7(11) ?
    C5 O2 C8 O3A . . . . -14.9(17) ?
    C5 O2 C8 C9 . . . . -172.58(17) ?
    O3B C8 C9 C8 . . . 4 6.5(10) ?
    O3A C8 C9 C8 . . . 4 56.1(17) ?
    O2 C8 C9 C8 . . . 4 -147.9(3) ?
    C1 O1 C2 C7 . . . . 176.14(16) ?
    C1 O1 C2 C3 . . . . -3.8(3) ?
    C8 O2 C5 C6 . . . . -91.6(2) ?
    C8 O2 C5 C4 . . . . 92.8(2) ?
    C6 C5 C4 C3 . . . . -0.3(3) ?
    O2 C5 C4 C3 . . . . 175.19(14) ?
    O1 C2 C7 C6 . . . . -179.78(15) ?
    C3 C2 C7 C6 . . . . 0.1(3) ?
    C4 C5 C6 C7 . . . . 0.3(3) ?
    O2 C5 C6 C7 . . . . -175.16(15) ?
    C2 C7 C6 C5 . . . . -0.2(3) ?
    O1 C2 C3 C4 . . . . 179.77(16) ?
    C7 C2 C3 C4 . . . . -0.1(3) ?
    C5 C4 C3 C2 . . . . 0.2(3) ?
loop_
    _geom_hbond_atom_site_label_D
    _geom_hbond_atom_site_label_H
    _geom_hbond_atom_site_label_A
    _geom_hbond_site_symmetry_A
    _geom_hbond_distance_DH
    _geom_hbond_distance_HA
    _geom_hbond_distance_DA
    _geom_hbond_angle_DHA
    C9 H9A O3A 6_566 0.92(3) 2.53(3) 3.216(6) 131(3)
    C4 H4 Cg1 7_655 0.93 2.99 3.6957 134
    C7 H7 Cg1 7_545 0.93 2.99 3.6980 134
_shelx_hkl_file
;
   1   0   0   -0.03    0.05
   1   0   0    0.03    0.09
  -1   0   0   -0.01    0.08
   2   0   0   20.10    0.59
   2   0   0   20.70    0.65
   3   0   0   -0.12    0.06
  -3   0   0   -0.02    0.59
   3   0   0   -0.18    0.06
   4   0   0   31.88    1.06
   4   0   0   33.06    0.99
   5   0   0    0.18    0.13
  -5   0   0    0.58    1.16
   5   0   0   -0.04    0.10
  -6   0   0   -0.14    0.96
   0  -1   0   -0.01    0.09
   0   1   0    0.08    0.11
   1  -1   0   37.34    1.02
  -1   1   0   36.17    1.02
   1   1   0   38.69    0.98
  -1  -1   0   37.73    0.98
   2   1   0   -0.04    0.05
   2   1   0   -0.02    0.06
   2  -1   0    0.05    0.08
   2  -1   0   -0.09    0.04
   3  -1   0    0.02    0.08
   3   1   0    0.13    0.09
   3   1   0   -0.05    0.07
   3  -1   0    0.00    0.07
  -3   1   0   -0.03    0.37
  -3  -1   0    0.02    0.05
  -4   1   0   -0.06    0.44
  -4  -1   0   -0.42    0.78
   4   1   0    0.04    0.09
   4   1   0    0.05    0.10
   4  -1   0    0.09    0.11
   4  -1   0   -0.04    0.07
   5  -1   0    2.16    0.23
   5   1   0    2.19    0.29
   5  -1   0    1.52    0.24
   5   1   0    2.03    0.24
  -5  -1   0   -0.39    1.02
  -6  -1   0    0.44    1.37
   6  -1   0    0.17    0.13
   7  -1   0   -0.04    0.13
  -7  -1   0   -0.59    1.12
   0  -2   0  869.62   20.56
   0   2   0  849.74   24.32
   0  -2   0  777.98   23.37
   1  -2   0   -0.08    0.07
  -1  -2   0   -0.06    0.05
  -1  -2   0    0.03    0.05
   1   2   0    0.00    0.06
   2   2   0    0.04    0.07
  -2  -2   0   -0.03    0.05
   2  -2   0    0.16    0.10
   2   2   0    0.03    0.06
   3  -2   0    0.08    0.10
  -3  -2   0   -0.03    0.06
   3   2   0    0.16    0.09
   3  -2   0   -0.02    0.06
   3   2   0    0.06    0.07
   4   2   0    7.82    0.36
   4  -2   0    8.14    0.35
   4   2   0    7.44    0.40
   4  -2   0    7.23    0.43
   5  -2   0    0.29    0.16
  -5  -2   0    0.40    1.34
   5  -2   0    0.78    0.14
   5   2   0    0.31    0.15
   6  -2   0    0.60    0.15
  -6  -2   0   -0.24    1.30
  -7  -2   0   -0.24    1.37
   7  -2   0    0.01    0.14
   0  -3   0   -0.13    0.06
   0   3   0   -0.02    0.07
   0  -3   0   -0.01    0.05
  -1  -3   0    2.51    0.18
   1  -3   0    2.61    0.16
   1   3   0    2.82    0.18
   2   3   0    0.04    0.07
  -2  -3   0    0.01    0.06
   2  -3   0   -0.03    0.04
   2  -3   0    0.10    0.10
  -3  -3   0    0.40    0.11
   3   3   0    0.05    0.08
   3  -3   0    0.02    0.10
   4   3   0    0.16    0.12
   4  -3   0    0.22    0.09
   4  -3   0    0.11    0.14
   5  -3   0    1.39    0.32
   5   3   0    1.97    0.28
  -5  -3   0   -0.48    1.23
   5  -3   0    1.35    0.18
  -6  -3   0    0.17    1.72
   6  -3   0   -0.26    0.08
   7  -3   0    0.20    0.14
  -7  -3   0    0.74    2.06
   0  -4   0  319.85    7.63
   0   4   0  316.09    7.63
   0  -4   0  285.67    7.45
   1   4   0    0.15    0.08
   1  -4   0   -0.02    0.06
  -1  -4   0   -0.08    0.07
   2  -4   0    2.72    0.18
   2   4   0    2.44    0.21
   2  -4   0    2.81    0.25
  -2  -4   0    2.83    0.25
   3  -4   0    0.02    0.11
  -3  -4   0   -0.10    0.08
   3   4   0    0.09    0.10
  -4  -4   0   -0.08    0.09
   4  -4   0    0.08    0.14
   4   4   0   -0.06    0.10
   4  -4   0    0.06    0.08
   5   4   0   -0.12    0.12
   5  -4   0   -0.03    0.08
  -6  -4   0   -0.36    1.59
   6  -4   0    0.31    0.12
   0  -5   0    0.00    0.07
   0  -5   0    0.01    0.02
   0   5   0    0.02    0.08
   1  -5   0   67.87    1.90
   1   5   0   68.63    1.91
  -1  -5   0   70.79    1.94
  -2  -5   0    0.04    0.08
   2  -5   0   -0.06    0.06
   2  -5   0   -0.12    0.09
   2   5   0    0.20    0.11
   3  -5   0    0.20    0.14
  -3  -5   0    0.11    0.12
   3   5   0    0.45    0.15
   4  -5   0   -0.12    0.06
  -4  -5   0    0.14    0.12
   4  -5   0   -0.12    0.11
   5  -5   0    0.76    0.14
   6  -5   0    0.07    0.11
  -6  -5   0   -0.48    1.82
   0  -6   0   24.58    0.86
   0   6   0   23.60    0.85
  -1  -6   0    0.00    0.10
   1   6   0   -0.04    0.09
   1  -6   0   -0.05    0.08
  -2  -6   0    4.74    0.35
   2  -6   0    4.92    0.31
   2  -6   0    4.51    0.36
   2   6   0    4.95    0.33
  -3  -6   0   -0.20    0.11
   3  -6   0   -0.08    0.10
  -4  -6   0   -0.30    0.08
   5  -6   0   -0.01    0.09
   6  -6   0    0.04    0.10
  -6  -6   0   -0.42    2.04
   0  -7   0   -0.15    0.09
   0   7   0    0.05    0.11
   1  -7   0    3.85    0.35
  -1  -7   0    4.44    0.40
   2  -7   0    0.01    0.11
   2  -7   0   -0.11    0.13
  -2  -7   0    0.03    0.11
   3  -7   0    0.26    0.17
  -3  -7   0   -0.22    0.11
  -4  -7   0    0.01    0.14
   5  -7   0    2.20    0.22
   0  -8   0    3.07    0.35
  -1  -8   0    0.03    0.12
   1  -8   0   -0.02    0.13
   2  -8   0    2.32    0.29
   2  -8   0    1.93    0.32
  -2  -8   0    1.95    0.30
  -3  -8   0    0.11    0.15
  -4  -8   0    0.01    0.15
   0  -9   0   -0.14    0.11
  -1  -9   0    0.49    0.19
   1  -9   0    0.47    0.19
  -2  -9   0   -0.19    0.13
  -3  -9   0    0.91    0.25
  -4  -9   0   -0.07    0.18
   0 -10   0    0.75    0.24
   1 -10   0    0.19    0.16
  -1 -10   0   -0.18    0.16
  -2 -10   0   -0.01    0.19
  -3 -10   0   -0.09    0.18
   1   0  -1   -0.03    0.08
   1   0  -1   -0.10    0.06
  -1   0   1    0.15    0.08
   1   0   1   -0.05    0.08
   1   0   1   -0.09    0.05
  -1   0  -1    0.11    0.09
  -2   0   1    0.04    0.43
   2   0   1    0.06    0.09
   2   0  -1    0.00    0.06
  -2   0  -1    0.24    0.48
   2   0   1   -0.02    0.06
   2   0  -1    0.14    0.09
  -3   0  -1    0.03    0.61
   3   0  -1   -0.06    0.06
   3   0   1    0.05    0.07
   3   0   1    0.04    0.08
   3   0  -1   -0.01    0.07
  -3   0   1   -0.15    0.53
   4   0   1    0.31    0.09
   4   0  -1    0.44    0.11
  -4   0  -1   -0.09    0.78
   4   0   1    0.12    0.10
   4   0  -1    0.17    0.10
  -4   0   1   -0.09    0.78
   5   0   1   -0.03    0.10
   5   0  -1    0.02    0.11
   5   0   1    0.07    0.13
   5   0  -1   -0.04    0.09
  -5   0   1    0.17    1.03
  -5   0  -1   -0.04    0.94
  -6   0  -1    0.02    1.00
   6   0  -1    0.13    0.13
   6   0   1    0.20    0.14
  -6   0   1   -0.28    0.94
   0  -1   1   -0.02    0.05
   0   1   1    0.08    0.08
   0  -1  -1   -0.02    0.06
   0   1  -1    0.01    0.06
   1   1  -1  910.46   27.34
   1  -1   1  957.41   28.76
  -1  -1  -1  923.15   27.62
   1  -1  -1 1000.00   29.24
  -1  -1   1  942.98   26.72
   1   1   1  912.20   27.89
  -1   1  -1  968.05   28.31
   2  -1   1    3.68    0.17
   2   1  -1    4.55    0.22
   2   1  -1    3.57    0.19
  -2  -1  -1    3.99    0.18
   2  -1   1    4.60    0.25
   2   1   1    4.17    0.19
   2  -1  -1    4.33    0.25
   2   1   1    4.07    0.21
   2  -1  -1    3.87    0.17
   3  -1   1    0.29    0.09
   3   1  -1    0.46    0.11
  -3  -1  -1    0.46    0.07
  -3   1   1    0.06    0.39
   3   1  -1    0.42    0.10
   3  -1   1    0.40    0.12
  -3  -1   1    0.38    0.07
   3   1   1    0.39    0.11
  -3  -1   1   -0.39    0.50
  -3   1  -1   -0.09    0.34
   3   1   1    0.35    0.11
   3  -1  -1    0.33    0.12
   3  -1  -1    0.50    0.10
   4  -1   1    0.28    0.09
   4   1  -1    0.10    0.12
   4   1  -1    0.39    0.12
  -4  -1  -1    0.01    0.92
  -4   1   1   -0.10    0.50
   4  -1   1    0.10    0.11
   4   1   1    0.43    0.13
   4  -1  -1    0.25    0.13
   4   1   1    0.19    0.10
  -4  -1   1   -0.32    0.83
   4  -1  -1   -0.07    0.08
  -4   1  -1    0.15    0.50
   5  -1   1    7.94    0.48
   5   1  -1    8.21    0.47
   5   1  -1    8.04    0.41
   5  -1   1    8.58    0.40
   5  -1  -1    7.73    0.48
   5  -1  -1    8.99    0.42
   5   1   1    8.25    0.48
   5   1   1    7.93    0.41
   6  -1   1    0.45    0.16
  -6  -1  -1    0.40    1.31
  -6  -1   1    0.18    1.29
   6  -1  -1    0.25    0.14
   7  -1   1    0.16    0.15
  -7  -1  -1   -0.39    1.13
   7  -1  -1    0.26    0.15
  -7  -1   1   -0.59    1.13
   0  -2  -1    3.16    0.17
   0   2  -1    2.93    0.17
   0  -2   1    3.11    0.16
   0  -2  -1    2.67    0.15
   0   2   1    3.45    0.19
   1  -2   1    5.20    0.26
   1   2  -1    5.46    0.21
  -1  -2  -1    5.44    0.23
  -1  -2  -1    5.34    0.22
  -1  -2   1    5.56    0.21
  -1  -2   1    5.13    0.22
   1   2   1    5.72    0.23
   2   2  -1   26.61    0.78
   2  -2   1   26.94    0.87
   2   2  -1   27.73    0.81
  -2  -2  -1   27.90    0.79
   2  -2  -1   27.38    0.88
   2   2   1   26.46    0.78
   2   2   1   30.03    0.82
  -2  -2   1   27.28    0.79
   3  -2   1   20.51    0.61
   3  -2   1   19.78    0.74
   3   2  -1   21.10    0.69
   3   2  -1   20.01    0.64
  -3  -2  -1   20.18    0.63
  -3  -2   1   19.81    0.63
   3   2   1   19.72    0.64
   3  -2  -1   19.61    0.74
   3   2   1   20.21    0.69
   3  -2  -1   20.16    0.61
   4  -2   1    0.45    0.11
   4   2  -1    0.64    0.13
   4  -2   1    0.54    0.16
   4   2  -1    0.36    0.13
  -4  -2   1    0.54    1.15
   4   2   1    0.56    0.15
   4  -2  -1    0.35    0.14
   4   2   1    0.34    0.11
   4  -2  -1    0.46    0.11
   5  -2   1   16.76    0.77
   5   2  -1   16.87    0.72
   5  -2   1   17.48    0.63
   5  -2  -1   16.11    0.75
   5  -2  -1   16.32    0.62
   5   2   1   16.45    0.73
   6  -2   1    0.04    0.12
  -6  -2  -1   -0.09    1.37
  -6  -2   1    0.07    1.42
   6  -2  -1    0.16    0.12
   7  -2   1   -0.12    0.13
  -7  -2  -1   -0.42    1.27
  -7  -2   1   -0.24    1.37
   7  -2  -1    0.21    0.16
   0  -3   1   -0.02    0.06
   0  -3  -1   -0.05    0.05
   0   3   1   -0.02    0.07
   0   3  -1   -0.11    0.06
   1   3  -1    0.30    0.08
  -1  -3  -1    0.14    0.08
  -1  -3   1    0.28    0.07
  -1  -3   1    0.18    0.08
   1   3   1    0.28    0.09
   1  -3  -1    0.27    0.07
   2   3  -1    0.58    0.11
  -2  -3  -1    0.34    0.09
   2  -3   1    0.34    0.12
   2   3   1    0.43    0.11
  -2  -3   1    0.10    0.08
   2  -3  -1    0.26    0.10
   2  -3  -1    0.33    0.07
   3  -3   1    0.90    0.11
   3   3  -1    0.97    0.15
   3  -3   1    0.66    0.15
  -3  -3  -1    0.78    0.13
  -3  -3   1    0.90    0.14
   3   3   1    1.13    0.17
   3  -3  -1    0.65    0.16
   4  -3   1   11.11    0.58
   4  -3   1   11.40    0.43
   4   3  -1   11.06    0.52
  -4  -3  -1   10.29    0.51
   4   3   1   11.70    0.53
   4  -3  -1   11.47    0.58
   4  -3  -1   11.53    0.44
  -5  -3  -1    0.30    1.44
   5   3  -1    0.89    0.20
   5  -3   1    0.82    0.15
   5  -3   1    0.19    0.19
   5  -3  -1    0.68    0.14
   5   3   1    0.41    0.16
   5  -3  -1    0.72    0.25
  -5  -3   1    0.13    1.48
   6  -3   1    0.19    0.11
  -6  -3  -1    0.18    1.72
  -6  -3   1   -0.51    1.38
   6  -3  -1   -0.06    0.09
  -7  -3  -1    0.30    1.86
  -7  -3   1    0.04    1.68
   0  -4  -1   37.14    1.09
   0  -4   1   35.18    0.92
   0   4  -1   38.68    1.09
   0  -4   1   39.60    1.10
   0   4   1   39.47    1.11
   0  -4  -1   35.68    0.93
   1   4  -1    7.37    0.32
  -1  -4  -1    6.70    0.33
   1  -4   1    6.92    0.31
  -1  -4   1    7.11    0.34
   1  -4  -1    6.60    0.30
   1   4   1    7.03    0.33
  -2  -4  -1   20.45    0.68
   2  -4   1   19.45    0.72
   2   4  -1   19.62    0.66
   2  -4   1   17.64    0.60
  -2  -4   1   19.10    0.67
   2  -4  -1   18.97    0.61
   2   4   1   19.73    0.67
   2  -4  -1   19.22    0.73
   3  -4   1    1.06    0.20
  -3  -4  -1    1.20    0.18
   3   4  -1    1.28    0.19
   3   4   1    1.17    0.19
   3  -4  -1    1.06    0.22
  -3  -4   1    1.11    0.18
  -4  -4  -1    0.61    0.15
   4  -4   1    0.34    0.16
   4   4  -1    0.34    0.15
   4  -4   1    0.34    0.09
   4   4   1    0.47    0.17
   4  -4  -1    0.46    0.18
   4  -4  -1    0.59    0.11
  -4  -4   1    0.33    0.13
   5  -4   1    1.30    0.18
   5  -4  -1    1.45    0.19
   5   4   1    1.55    0.27
   6  -4   1   -0.04    0.09
  -6  -4  -1   -0.15    1.56
   6  -4  -1    0.17    0.11
  -6  -4   1   -0.05    1.68
   0  -5   1    0.04    0.08
   0   5   1   -0.12    0.07
   0  -5   1    0.00    0.02
   0  -5  -1    0.04    0.03
   0  -5  -1   -0.06    0.06
   0   5  -1   -0.01    0.08
   1  -5   1   24.64    0.81
   1   5  -1   24.66    0.81
  -1  -5  -1   26.08    0.85
   1   5   1   23.82    0.82
  -1  -5   1   24.64    0.84
   1  -5  -1   24.85    0.81
   2   5  -1    0.30    0.11
   2  -5   1    0.11    0.12
  -2  -5  -1    0.14    0.10
   2  -5   1    0.13    0.09
  -2  -5   1    0.15    0.10
   2  -5  -1    0.10    0.07
   2   5   1    0.18    0.11
   2  -5  -1    0.14    0.11
  -3  -5  -1    3.02    0.29
   3   5  -1    3.14    0.27
   3  -5   1    3.19    0.34
  -3  -5   1    3.81    0.33
   3  -5  -1    3.14    0.35
   3   5   1    3.70    0.30
   4  -5   1    1.90    0.31
  -4  -5  -1    1.99    0.26
   4  -5   1    1.99    0.18
  -4  -5   1    2.04    0.25
   4  -5  -1    1.98    0.31
   4   5   1    1.99    0.28
   5  -5   1   -0.01    0.09
   5  -5  -1    0.20    0.10
  -6  -5  -1   -0.60    1.71
   6  -5   1    0.10    0.12
  -6  -5   1    0.17    2.09
   6  -5  -1    0.00    0.10
   0   6   1   22.05    0.84
   0   6  -1   22.57    0.81
   0  -6  -1   23.66    0.83
   0  -6   1   22.65    0.82
   1  -6   1    3.33    0.26
  -1  -6  -1    3.08    0.29
   1   6  -1    3.04    0.25
  -1  -6   1    2.94    0.29
   1  -6  -1    3.41    0.27
   1   6   1    3.58    0.28
   2  -6   1    0.28    0.12
  -2  -6  -1    0.41    0.13
   2   6  -1    0.23    0.14
   2  -6   1    0.49    0.16
   2   6   1    0.48    0.15
  -2  -6   1    0.34    0.13
   2  -6  -1    0.28    0.11
   2  -6  -1    0.30    0.16
   3  -6   1    0.28    0.13
  -3  -6  -1    0.05    0.12
  -3  -6   1   -0.12    0.10
   3  -6  -1    0.22    0.16
   4  -6   1   -0.04    0.06
  -4  -6  -1   -0.12    0.11
  -4  -6   1   -0.16    0.11
   5  -6   1    0.51    0.13
   5  -6  -1    0.66    0.14
   6  -6   1    0.16    0.11
  -6  -6   1   -1.28    1.81
   6  -6  -1    0.23    0.12
   0  -7   1   -0.12    0.09
   0   7  -1   -0.01    0.11
   0  -7  -1    0.06    0.11
   0   7   1   -0.06    0.10
  -1  -7  -1    0.14    0.13
   1  -7   1    0.17    0.14
   1  -7  -1    0.16    0.13
  -1  -7   1    0.38    0.15
   2  -7   1    0.06    0.11
  -2  -7  -1    0.19    0.14
   2  -7   1    0.42    0.18
  -2  -7   1    0.08    0.14
   2  -7  -1    0.16    0.17
   2  -7  -1    0.06    0.11
   3  -7   1    1.35    0.29
  -3  -7  -1    1.80    0.28
  -3  -7   1    1.47    0.26
   3  -7  -1    1.47    0.29
  -4  -7  -1    0.49    0.19
  -4  -7   1    0.40    0.18
   5  -7   1   -0.02    0.08
   5  -7  -1    0.07    0.09
   0  -8   1    0.85    0.21
   0  -8  -1    0.66    0.17
  -1  -8  -1    0.83    0.21
   1  -8   1    0.77    0.20
  -1  -8   1    0.41    0.18
   1  -8  -1    0.74    0.19
  -2  -8  -1   -0.14    0.12
   2  -8   1    0.10    0.12
  -2  -8   1    0.24    0.16
   2  -8  -1    0.14    0.17
   2  -8  -1    0.15    0.13
  -3  -8  -1    0.49    0.20
  -3  -8   1    0.27    0.18
  -4  -8  -1    0.84    0.23
  -4  -8   1    0.74    0.23
   0  -9  -1    0.15    0.14
   0  -9   1   -0.02    0.13
  -1  -9  -1    1.10    0.24
   1  -9   1    1.33    0.26
   1  -9  -1    1.39    0.26
  -1  -9   1    1.46    0.29
  -2  -9  -1   -0.01    0.17
   2  -9   1    0.11    0.18
  -2  -9   1   -0.03    0.13
  -3  -9  -1    0.04    0.16
  -3  -9   1    0.08    0.17
  -4  -9  -1   -0.15    0.16
  -4  -9   1   -0.09    0.15
   0 -10  -1    1.50    0.30
   0 -10   1    1.69    0.32
  -1 -10  -1   -0.03    0.15
   1 -10   1    0.04    0.18
  -1 -10   1   -0.03    0.15
   1 -10  -1   -0.05    0.15
  -2 -10  -1    0.64    0.24
  -2 -10   1    0.62    0.24
  -3 -10  -1   -0.06    0.16
  -3 -10   1   -0.24    0.18
   1   0   2   21.80    0.59
  -1   0  -2   21.82    0.63
  -1   0   2   21.70    0.63
   1   0   2   22.48    0.62
   1   0  -2   22.21    0.63
   2   0  -2   78.61    2.02
   2   0  -2   74.83    1.96
   2   0   2   75.29    2.01
   2   0   2   77.72    1.96
   3   0  -2    1.77    0.20
   3   0   2    1.58    0.15
   3   0  -2    2.07    0.18
   3   0   2    1.63    0.19
  -3   0   2    0.16    0.65
   4   0   2    4.31    0.26
   4   0  -2    4.32    0.31
   4   0  -2    4.65    0.27
   4   0   2    3.91    0.30
   5   0   2    0.04    0.12
   5   0   2    0.23    0.11
  -5   0   2   -0.11    0.96
   5   0  -2    0.08    0.13
  -5   0  -2    0.27    0.98
   5   0  -2    0.18    0.11
   6   0   2    0.09    0.12
  -6   0   2    0.10    1.09
   6   0  -2    0.04    0.13
  -6   0  -2    0.01    0.99
   0  -1   2   -0.10    0.04
   0  -1  -2   -0.14    0.06
   0   1  -2   -0.02    0.05
   0   1   2    0.00    0.07
  -1  -1  -2  154.11    3.88
   1  -1   2  157.97    3.83
   1  -1   2  158.02    3.91
   1   1  -2  156.84    3.86
  -1   1  -2  157.65    3.91
   1   1   2  154.14    3.88
  -1  -1   2  160.18    3.87
   2   1  -2    0.91    0.11
   2  -1   2    0.77    0.13
  -2  -1  -2    0.94    0.09
   2   1  -2    1.06    0.12
   2  -1   2    0.69    0.09
   2   1   2    0.74    0.10
   2   1   2    1.11    0.13
   2  -1  -2    0.86    0.14
   3   1  -2   12.85    0.49
  -3  -1  -2   12.50    0.40
   3   1  -2   12.59    0.45
   3  -1   2   12.83    0.44
   3  -1   2   12.57    0.52
   3   1   2   11.97    0.49
  -3  -1   2   12.16    0.39
   3  -1  -2   12.91    0.53
   3  -1  -2   12.86    0.44
   3   1   2   12.30    0.45
   4   1  -2   25.63    0.81
   4  -1   2   24.57    0.89
   4  -1   2   25.37    0.79
   4   1  -2   24.24    0.86
   4   1   2   24.60    0.87
   4  -1  -2   23.66    0.89
   4  -1  -2   25.76    0.80
   4   1   2   24.88    0.80
   5  -1   2    0.41    0.12
   5   1  -2    0.59    0.14
   5   1  -2    0.35    0.14
  -5  -1  -2    0.03    1.11
   5  -1   2    0.52    0.18
   5  -1  -2    0.51    0.13
   5   1   2    0.68    0.15
   5  -1  -2    0.19    0.14
  -5  -1   2    0.12    1.21
   5   1   2    0.38    0.16
   6  -1   2    0.21    0.13
  -6  -1  -2    0.20    1.29
  -6  -1   2    0.06    1.24
   6  -1  -2    0.22    0.13
  -7  -1  -2   -0.04    1.26
   7  -1   2   -0.04    0.13
  -7  -1   2    0.04    1.32
   7  -1  -2    0.05    0.14
   0   2   2   72.01    1.78
   0   2  -2   69.94    1.74
   0  -2   2   68.10    1.73
   0  -2  -2   64.52    1.75
   0  -2  -2   68.01    1.77
  -1  -2  -2   40.58    1.09
  -1  -2  -2   40.42    1.10
   1  -2   2   40.82    1.13
   1   2  -2   40.87    1.07
  -1  -2   2   40.41    1.06
   1   2   2   41.23    1.10
   2  -2   2   29.29    0.91
  -2  -2  -2   30.01    0.85
   2   2  -2   29.56    0.85
   2   2  -2   28.97    0.83
   2   2   2   30.14    0.87
   2   2   2   27.93    0.82
  -2  -2   2   29.05    0.84
   2  -2  -2   30.31    0.94
   3  -2   2    7.59    0.29
   3   2  -2    7.45    0.35
  -3  -2  -2    7.31    0.31
   3  -2   2    7.16    0.39
   3   2  -2    6.85    0.32
   3  -2  -2    7.72    0.30
  -3  -2   2    7.41    0.31
   3   2   2    7.27    0.32
   3  -2  -2    6.97    0.40
   3   2   2    7.26    0.35
   4  -2   2    0.05    0.08
   4   2  -2    0.06    0.09
   4   2  -2    0.02    0.10
   4  -2   2   -0.05    0.08
  -4  -2   2    0.11    0.99
   4  -2  -2   -0.02    0.07
   4  -2  -2   -0.02    0.10
   4   2   2   -0.01    0.08
   4   2   2    0.10    0.09
   5  -2   2    1.19    0.24
   5   2  -2    1.44    0.23
   5  -2   2    1.24    0.18
  -5  -2  -2    0.54    1.46
  -5  -2   2   -0.58    1.09
   5  -2  -2    1.24    0.25
   5   2   2    1.19    0.23
   5  -2  -2    1.57    0.20
   6  -2   2   -0.03    0.11
  -6  -2  -2    0.95    1.61
   6  -2  -2    0.24    0.13
  -6  -2   2    0.29    1.49
  -7  -2  -2   -0.11    1.45
   7  -2   2   -0.03    0.13
   7  -2  -2    0.15    0.16
  -7  -2   2    0.29    1.64
   0   3   2   -0.16    0.06
   0   3  -2   -0.02    0.06
   0  -3  -2    0.02    0.02
   0  -3   2    0.03    0.06
   0  -3  -2   -0.01    0.05
   1  -3   2  111.12    2.85
  -1  -3  -2  111.06    2.83
   1   3  -2  112.37    2.79
   1  -3  -2  109.75    2.79
   1   3   2  110.97    2.83
  -1  -3   2  106.90    2.77
  -1  -3   2  109.28    2.83
  -2  -3  -2    3.98    0.23
   2   3  -2    4.26    0.22
   2  -3   2    3.82    0.27
   2   3   2    4.22    0.24
   2  -3  -2    3.76    0.18
  -2  -3   2    3.93    0.23
   2  -3  -2    3.98    0.29
   3  -3   2   15.27    0.47
   3  -3   2   15.64    0.64
   3   3  -2   15.35    0.56
  -3  -3  -2   14.96    0.54
  -3  -3   2   15.91    0.55
   3   3   2   15.06    0.59
   3  -3  -2   13.98    0.63
  -4  -3  -2   45.05    1.29
   4   3  -2   44.76    1.35
   4  -3   2   43.33    1.23
   4  -3   2   42.46    1.42
   4  -3  -2   43.82    1.24
   4   3   2   42.36    1.35
   4  -3  -2   44.52    1.45
   5   3  -2    0.04    0.14
   5  -3   2    0.19    0.16
   5  -3   2    0.11    0.10
   5  -3  -2    0.09    0.10
   5   3   2    0.00    0.12
  -5  -3   2    0.48    1.62
   5  -3  -2    0.14    0.17
  -6  -3  -2   -0.43    1.36
   6  -3   2    0.06    0.10
  -6  -3   2   -0.09    1.65
   6  -3  -2    0.01    0.10
  -7  -3  -2    0.26    1.83
  -7  -3   2    0.20    1.81
   0   4   2    8.45    0.37
   0  -4  -2    7.47    0.35
   0  -4   2    6.58    0.20
   0  -4  -2    7.57    0.21
   0   4  -2    8.49    0.34
   1   4  -2   11.37    0.43
  -1  -4  -2   11.67    0.46
   1   4   2   12.48    0.47
   1  -4  -2   11.56    0.43
  -1  -4   2   11.28    0.46
  -2  -4  -2    1.36    0.18
   2  -4   2    1.77    0.22
   2   4  -2    1.74    0.18
  -2  -4   2    1.58    0.19
   2  -4  -2    1.30    0.14
   2  -4  -2    1.51    0.21
   2   4   2    1.87    0.21
   3   4  -2    3.17    0.25
  -3  -4  -2    2.94    0.23
   3  -4   2    3.47    0.30
   3  -4  -2    3.37    0.30
   3   4   2    3.15    0.27
  -3  -4   2    3.06    0.27
   4  -4   2    3.58    0.21
   4   4  -2    3.57    0.33
  -4  -4  -2    3.00    0.27
   4  -4   2    3.14    0.36
   4  -4  -2    2.79    0.20
   4  -4  -2    3.42    0.39
   4   4   2    2.82    0.31
  -4  -4   2    3.36    0.26
   5  -4   2    1.27    0.18
   5  -4  -2    1.00    0.17
  -5  -4   2    0.30    1.62
   5   4   2    1.22    0.25
   6  -4   2    0.11    0.10
  -6  -4  -2   -0.12    1.56
   6  -4  -2    0.18    0.12
  -6  -4   2   -0.88    1.29
   0   5  -2   -0.02    0.08
   0  -5  -2    0.00    0.03
   0  -5  -2   -0.07    0.06
   0  -5   2   -0.01    0.07
   0   5   2   -0.04    0.08
   0  -5   2   -0.03    0.02
  -1  -5  -2    0.10    0.09
   1  -5   2    0.07    0.09
   1   5  -2    0.16    0.09
  -1  -5   2    0.02    0.09
   1   5   2    0.20    0.11
   1  -5  -2    0.06    0.09
   2  -5   2    1.00    0.15
   2  -5   2    1.23    0.21
  -2  -5  -2    0.85    0.15
   2   5  -2    1.31    0.18
   2  -5  -2    0.92    0.20
   2   5   2    1.25    0.18
   2  -5  -2    1.01    0.14
  -2  -5   2    1.18    0.18
   3  -5   2    0.26    0.14
   3   5  -2    0.33    0.13
  -3  -5  -2    0.43    0.13
  -3  -5   2    0.10    0.13
   3  -5  -2    0.31    0.15
   3   5   2    0.50    0.16
  -4  -5  -2    2.36    0.27
   4  -5   2    1.76    0.28
   4  -5   2    1.86    0.18
  -4  -5   2    2.54    0.29
   4   5   2    2.49    0.31
   4  -5  -2    1.65    0.30
   5  -5   2    0.18    0.09
   5  -5  -2    0.21    0.11
   6  -5   2    0.13    0.11
  -6  -5  -2   -0.02    1.91
   6  -5  -2    0.15    0.12
  -6  -5   2    0.12    2.00
   0  -6  -2    2.56    0.27
   0   6   2    2.60    0.28
   0  -6   2    2.11    0.25
   0   6  -2    2.38    0.26
   1   6  -2    0.21    0.12
  -1  -6  -2    0.02    0.09
   1  -6   2    0.04    0.10
   1  -6  -2    0.26    0.12
  -1  -6   2    0.01    0.10
   1   6   2    0.04    0.11
   2  -6   2   -0.01    0.10
  -2  -6  -2   -0.05    0.09
   2  -6   2    0.25    0.12
   2  -6  -2    0.11    0.08
  -2  -6   2   -0.01    0.10
   2  -6  -2    0.06    0.13
   2   6   2    0.31    0.13
  -3  -6  -2    0.15    0.13
   3  -6   2    0.27    0.15
  -3  -6   2    0.21    0.14
   3   6   2    0.15    0.23
   3  -6  -2   -0.01    0.14
  -4  -6  -2    1.28    0.23
   4  -6   2    1.02    0.13
  -4  -6   2    1.24    0.24
   5  -6   2    0.27    0.11
   5  -6  -2    0.37    0.12
   6  -6   2   -0.04    0.10
  -6  -6   2   -0.19    2.03
   6  -6  -2    0.06    0.11
   0  -7   2    0.02    0.11
   0  -7  -2   -0.11    0.11
   0   7   2   -0.04    0.10
   1  -7   2   -0.03    0.12
  -1  -7  -2    0.08    0.11
   1   7   2    0.13    0.12
   1  -7  -2    0.10    0.11
  -1  -7   2    0.03    0.13
  -2  -7  -2    0.13    0.13
   2  -7   2    0.10    0.13
   2  -7   2   -0.11    0.12
   2  -7  -2    0.13    0.11
   2  -7  -2    0.21    0.17
  -2  -7   2    0.19    0.15
  -3  -7  -2   -0.21    0.10
   3  -7   2    0.14    0.17
  -3  -7   2   -0.04    0.11
   3  -7  -2    0.02    0.16
  -4  -7  -2    0.19    0.16
   4  -7   2    0.09    0.07
  -4  -7   2    0.09    0.15
   5  -7   2    0.09    0.10
   5  -7  -2    0.09    0.10
   0  -8   2    0.27    0.15
   0  -8  -2    0.25    0.15
  -1  -8  -2    0.19    0.15
   1  -8   2    0.34    0.17
  -1  -8   2    0.19    0.14
   1  -8  -2    0.37    0.17
   2  -8   2    1.93    0.29
  -2  -8  -2    2.41    0.32
   2  -8  -2    2.69    0.31
   2  -8  -2    2.48    0.37
  -2  -8   2    1.95    0.30
  -3  -8  -2   -0.05    0.14
  -3  -8   2    0.06    0.14
   4  -8   2   -0.04    0.06
  -4  -8  -2    0.33    0.20
  -4  -8   2    0.18    0.16
   0  -9   2   -0.13    0.12
   0  -9  -2   -0.05    0.13
  -1  -9  -2    0.09    0.15
   1  -9   2    0.17    0.15
   1  -9  -2    0.18    0.16
  -1  -9   2    0.16    0.17
   2  -9   2    0.06    0.13
  -2  -9  -2    0.06    0.15
  -2  -9   2   -0.03    0.17
  -3  -9  -2   -0.08    0.14
  -3  -9   2   -0.13    0.14
  -4  -9  -2    0.03    0.18
   4  -9   2    0.06    0.07
  -4  -9   2   -0.09    0.16
   0 -10  -2    0.48    0.21
   0 -10   2    0.66    0.22
   1 -10   2   -0.07    0.17
  -1 -10  -2   -0.05    0.16
  -1 -10   2   -0.13    0.14
   1 -10  -2    0.10    0.17
  -2 -10  -2    0.29    0.22
  -3 -10  -2   -0.16    0.18
  -3 -10   2    0.13    0.18
   0   0   3   -0.05    0.04
   0   0  -3   -0.04    0.05
  -1   0  -3    0.03    0.06
   1   0   3   -0.14    0.06
   1   0   3   -0.02    0.05
  -1   0   3   -0.04    0.06
   1   0  -3   -0.04    0.08
   2   0   3   -0.02    0.06
   2   0  -3    0.15    0.09
   2   0   3    0.06    0.07
   2   0  -3   -0.01    0.06
  -2   0   3    0.17    0.52
   3   0  -3    0.08    0.07
   3   0   3   -0.11    0.05
   3   0  -3    0.08    0.10
   3   0   3    0.11    0.08
  -3   0  -3    0.03    0.63
  -3   0   3   -0.22    0.47
   4   0   3    0.00    0.09
   4   0   3    0.07    0.08
   4   0  -3    0.11    0.11
  -4   0  -3   -0.12    0.70
   4   0  -3   -0.09    0.08
  -4   0   3   -0.18    0.77
   5   0   3    0.08    0.12
   5   0  -3    0.14    0.14
  -5   0  -3    0.19    0.93
   5   0   3    0.39    0.13
   5   0  -3    0.22    0.12
  -5   0   3    0.16    1.07
  -6   0   3    0.31    1.13
   6   0  -3    0.13    0.13
  -6   0  -3    0.12    1.05
   6   0   3    0.14    0.13
   0  -1   3    0.01    0.04
   0  -1  -3   -0.02    0.06
   0   1   3    0.00    0.07
   1   1  -3   28.83    0.75
   1  -1   3   28.57    0.79
  -1  -1  -3   27.42    0.77
   1  -1   3   28.76    0.72
  -1   1  -3   28.05    0.80
  -1  -1   3   28.28    0.75
   2   1  -3   15.12    0.49
   2  -1   3   15.60    0.45
   2   1  -3   14.84    0.47
  -2  -1  -3   14.81    0.45
   2  -1   3   14.92    0.53
   2  -1  -3   15.76    0.55
   2   1   3   14.61    0.47
   2   1   3   14.97    0.51
   3   1  -3   16.04    0.53
   3  -1   3   14.89    0.50
  -3  -1  -3   15.06    0.47
   3  -1   3   15.45    0.60
   3   1  -3   15.79    0.57
   3   1   3   15.64    0.57
  -3  -1   3   15.17    0.47
   3  -1  -3   15.50    0.61
   3  -1  -3   15.36    0.51
   3   1   3   15.39    0.52
   4   1  -3    7.55    0.40
   4  -1   3    8.08    0.35
   4  -1   3    8.06    0.44
   4   1  -3    7.94    0.37
   4  -1  -3    7.82    0.36
   4   1   3    8.25    0.37
   4  -1  -3    8.05    0.45
   4   1   3    7.61    0.42
   5  -1   3   10.96    0.58
   5   1  -3   11.40    0.57
   5  -1   3   12.70    0.52
   5   1  -3   11.57    0.52
   5  -1  -3   12.28    0.51
   5   1   3   10.91    0.56
   5   1   3   12.26    0.52
   5  -1  -3   11.04    0.59
  -6  -1  -3    0.48    1.39
  -6  -1   3    0.01    1.25
   7  -1   3    0.26    0.17
  -7  -1  -3    0.12    1.42
  -7  -1   3   -0.02    1.31
   7  -1  -3    0.19    0.19
   0  -2  -3  374.15    9.19
   0  -2   3  379.35    9.35
   0  -2  -3  362.39    9.21
   0   2  -3  386.12   11.15
   0   2   3  380.41    9.22
   1  -2   3  142.03    3.58
   1   2  -3  141.68    3.51
  -1  -2  -3  143.85    3.56
   1   2   3  140.30    3.57
  -1  -2   3  142.99    3.51
   2   2  -3   57.87    1.49
  -2  -2  -3   56.47    1.49
   2  -2   3   56.95    1.57
   2  -2   3   55.83    1.42
   2   2  -3   52.80    1.47
   2  -2  -3   55.41    1.58
   2   2   3   57.34    1.52
  -2  -2   3   55.24    1.48
   3   2  -3   23.87    0.75
   3  -2   3   21.96    0.80
  -3  -2  -3   22.99    0.70
   3   2  -3   21.78    0.71
   3  -2   3   22.49    0.67
   3   2   3   23.62    0.72
   3  -2  -3   21.70    0.81
   3   2   3   23.36    0.77
  -3  -2   3   22.74    0.69
   4  -2   3    4.78    0.34
   4  -2   3    4.69    0.26
   4   2  -3    4.31    0.29
   4   2  -3    4.97    0.31
   4  -2  -3    4.88    0.27
   4   2   3    4.51    0.32
   4  -2  -3    5.40    0.37
   4   2   3    4.30    0.27
   5   2  -3    0.34    0.16
   5  -2   3    0.51    0.12
   5  -2   3    0.15    0.15
  -5  -2  -3   -0.27    1.16
   5  -2  -3    0.30    0.13
   5   2   3    0.30    0.17
   5  -2  -3    0.73    0.21
  -5  -2   3   -0.70    1.06
  -6  -2  -3   -0.15    1.30
   6  -2   3    0.23    0.13
  -6  -2   3    0.35    1.53
   6  -2  -3    0.29    0.14
   7  -2   3    0.20    0.15
  -7  -2  -3   -0.03    1.45
   7  -2  -3    0.10    0.16
  -7  -2   3    0.99    1.81
   0  -3  -3   -0.01    0.02
   0   3  -3    0.04    0.06
   0   3   3    0.10    0.09
   0  -3   3   -0.04    0.05
   0  -3  -3   -0.09    0.05
   1  -3   3    4.21    0.24
  -1  -3  -3    3.98    0.22
   1   3  -3    3.81    0.19
  -1  -3   3    3.64    0.18
   1   3   3    4.04    0.23
   1  -3  -3    3.77    0.19
   2  -3   3    2.36    0.23
  -2  -3  -3    1.73    0.17
   2   3  -3    1.91    0.16
  -2  -3   3    1.86    0.17
   2   3   3    2.14    0.19
   2  -3  -3    2.35    0.25
   2  -3  -3    1.98    0.12
   3  -3   3    2.87    0.29
  -3  -3  -3    2.44    0.20
   3  -3   3    2.29    0.15
   3   3  -3    2.67    0.20
   3   3   3    2.37    0.24
   3  -3  -3    2.35    0.27
  -3  -3   3    2.52    0.22
  -4  -3  -3    0.15    0.12
   4  -3   3    0.26    0.09
   4   3  -3    0.38    0.14
   4  -3   3    0.35    0.16
   4  -3  -3    0.12    0.15
   4  -3  -3   -0.06    0.08
   4   3   3    0.36    0.14
   5  -3   3    0.05    0.09
   5   3  -3    0.29    0.16
   5  -3   3    0.07    0.16
   5   3   3    0.18    0.16
   5  -3  -3    0.04    0.10
   5  -3  -3    0.34    0.22
  -5  -3   3   -0.15    1.34
  -6  -3  -3    0.67    1.89
   6  -3   3   -0.04    0.10
  -6  -3   3    0.49    1.82
   6  -3  -3    0.18    0.13
  -7  -3  -3    0.28    1.83
  -7  -3   3   -0.17    1.57
   0   4  -3    1.59    0.16
   0   4   3    1.84    0.19
   0  -4   3    1.24    0.06
   0  -4  -3    1.55    0.07
   0  -4  -3    1.57    0.17
   1  -4   3    6.87    0.33
  -1  -4  -3    6.38    0.32
   1   4  -3    6.26    0.28
   1   4   3    6.18    0.32
   1  -4  -3    5.85    0.28
  -1  -4   3    5.89    0.31
   2  -4   3   17.89    0.68
   2   4  -3   18.15    0.61
  -2  -4  -3   18.07    0.64
   2  -4  -3   18.75    0.73
   2   4   3   18.97    0.67
  -2  -4   3   17.72    0.65
   2  -4  -3   17.89    0.58
  -3  -4  -3   11.62    0.48
   3  -4   3   10.97    0.36
   3  -4   3   10.49    0.53
   3   4  -3   10.90    0.47
   3  -4  -3   11.49    0.57
  -3  -4   3   12.09    0.49
   3   4   3   11.25    0.51
   4   4  -3    1.29    0.21
   4  -4   3    1.29    0.15
  -4  -4  -3    1.53    0.20
   4  -4   3    1.55    0.26
   4  -4  -3    1.50    0.25
  -4  -4   3    1.35    0.19
   4   4   3    1.19    0.23
   5  -4   3    1.23    0.17
  -5  -4   3    0.73    1.66
   5   4   3    0.95    0.23
   5  -4  -3    1.16    0.18
   6  -4   3    0.12    0.11
  -6  -4  -3    0.16    1.84
  -6  -4   3   -0.79    1.42
   6  -4  -3    0.03    0.12
   0   5   3    0.15    0.10
   0  -5   3    0.00    0.02
   0  -5  -3    0.02    0.03
   0   5  -3   -0.08    0.07
   0  -5   3    0.05    0.08
   0  -5  -3   -0.11    0.07
   1   5  -3    2.03    0.20
  -1  -5  -3    2.08    0.23
  -1  -5   3    1.90    0.22
   1   5   3    1.86    0.22
   1  -5  -3    2.13    0.22
   2  -5   3    0.80    0.18
  -2  -5  -3    0.72    0.15
   2   5  -3    0.91    0.15
   2   5   3    0.85    0.17
   2  -5  -3    0.71    0.13
  -2  -5   3    0.76    0.16
   2  -5  -3    0.74    0.18
   3  -5   3   -0.08    0.11
  -3  -5  -3   -0.02    0.09
   3   5   3    0.07    0.12
   3  -5  -3    0.09    0.13
  -3  -5   3   -0.19    0.09
   4  -5   3    0.17    0.13
  -4  -5  -3    0.18    0.10
   4  -5   3    0.02    0.07
   4   5   3    0.35    0.17
   4  -5  -3    0.21    0.18
  -4  -5   3    0.26    0.14
   5  -5   3    1.15    0.16
   5  -5  -3    1.06    0.17
   6  -5   3    0.21    0.12
   6  -5  -3    0.08    0.12
  -6  -5   3   -0.51    1.87
   0   6  -3   23.28    0.80
   0   6   3   22.51    0.85
   0  -6  -3   22.12    0.82
   0  -6   3   24.01    0.84
   1  -6   3    0.56    0.14
  -1  -6  -3    0.43    0.14
   1   6  -3    0.63    0.14
   1   6   3    0.73    0.18
   1  -6  -3    0.34    0.12
  -1  -6   3    0.91    0.18
   2  -6   3    1.00    0.20
   2  -6   3    1.82    0.22
  -2  -6  -3    1.14    0.19
  -2  -6   3    0.91    0.19
   2  -6  -3    1.33    0.19
   2   6   3    1.11    0.20
   2  -6  -3    0.95    0.21
   3  -6   3    0.06    0.12
  -3  -6  -3    0.08    0.11
   3  -6  -3   -0.04    0.15
   3   6   3    0.39    0.15
  -3  -6   3    0.18    0.14
   4  -6   3    0.22    0.21
  -4  -6  -3    0.70    0.18
   4  -6   3    0.51    0.10
  -4  -6   3    0.55    0.17
   5  -6   3    0.22    0.10
   5  -6  -3    0.29    0.11
   6  -6   3    0.27    0.12
   6  -6  -3    0.11    0.12
  -6  -6   3    0.79    2.39
   0  -7  -3   -0.11    0.11
   0   7   3   -0.03    0.11
   0  -7   3   -0.18    0.10
  -1  -7  -3    0.76    0.18
   1  -7   3    1.12    0.21
  -1  -7   3    0.72    0.18
   1   7   3    0.85    0.20
   1  -7  -3    0.91    0.19
   2  -7   3    0.11    0.14
   2  -7   3    0.02    0.12
  -2  -7  -3    0.10    0.12
   2  -7  -3    0.44    0.18
  -2  -7   3   -0.10    0.11
   2  -7  -3    0.23    0.12
   3  -7   3    1.35    0.28
  -3  -7  -3    0.70    0.19
  -3  -7   3    0.90    0.21
   3  -7  -3    1.34    0.29
   4  -7   3    0.06    0.06
  -4  -7  -3   -0.17    0.11
  -4  -7   3   -0.02    0.14
   5  -7   3    0.07    0.09
   5  -7  -3    0.02    0.09
   0  -8  -3    2.22    0.30
   0  -8   3    1.70    0.28
   1  -8   3    0.27    0.15
  -1  -8  -3    0.51    0.18
  -1  -8   3    0.62    0.20
   1  -8  -3    0.51    0.16
  -2  -8  -3    0.03    0.14
   2  -8   3   -0.10    0.11
  -2  -8   3   -0.04    0.13
   2  -8  -3   -0.05    0.17
  -3  -8  -3    1.12    0.24
  -3  -8   3    1.11    0.25
   4  -8   3    1.16    0.12
  -4  -8  -3    1.02    0.24
  -4  -8   3    0.94    0.26
   0  -9  -3   -0.14    0.11
   1  -9   3    1.57    0.28
  -1  -9  -3    1.52    0.29
  -1  -9   3    1.14    0.27
   1  -9  -3    1.43    0.26
   2  -9   3    0.15    0.15
  -2  -9  -3   -0.23    0.12
  -2  -9   3   -0.08    0.13
  -3  -9  -3   -0.07    0.18
  -3  -9   3    0.18    0.18
  -4  -9  -3    0.08    0.16
   4  -9   3    0.10    0.07
  -4  -9   3   -0.01    0.19
   0 -10  -3    0.23    0.18
   0 -10   3    0.55    0.22
   1 -10   3    0.36    0.20
  -1 -10  -3    0.27    0.20
  -1 -10   3    0.15    0.19
   1 -10  -3    0.35    0.20
  -2 -10  -3   -0.27    0.14
  -2 -10   3    0.08    0.15
  -1   0  -4   78.10    2.02
   1   0   4   81.63    1.99
   1   0  -4   80.43    2.03
  -1   0   4   77.76    2.02
   2   0   4   85.02    2.20
   2   0  -4   83.15    2.15
   2   0  -4   84.02    2.21
   2   0   4   84.91    2.14
   3   0   4   30.26    0.89
   3   0  -4   30.32    0.96
  -3   0  -4   30.59    0.83
   3   0  -4   30.84    0.89
   3   0   4   30.27    0.95
   4   0   4    1.80    0.19
   4   0   4    1.95    0.23
   4   0  -4    1.91    0.21
   4   0  -4    2.27    0.26
   5   0  -4   16.64    0.63
   5   0   4   16.57    0.62
   5   0  -4   15.82    0.70
   5   0   4   14.78    0.69
   6   0   4    5.25    0.35
  -6   0   4    0.39    1.15
   0  -1   4   -0.01    0.04
   0   1  -4    0.01    0.04
   0   1   4   -0.13    0.08
   0  -1   4    0.00    0.03
   0  -1  -4    0.05    0.07
   1  -1   4    1.41    0.13
   1   1  -4    1.34    0.10
  -1  -1  -4    1.20    0.11
   1  -1   4    1.18    0.07
  -1  -1   4    1.00    0.09
  -1   1  -4    1.34    0.12
   1   1   4    1.14    0.12
   2   1  -4    8.96    0.34
   2   1  -4    8.81    0.32
  -2  -1  -4    8.80    0.30
   2  -1   4    8.55    0.36
   2  -1   4    8.93    0.30
   2   1   4    8.43    0.35
   2  -1  -4    9.66    0.40
   2   1   4    9.23    0.32
   3   1  -4    2.50    0.20
  -3  -1  -4    2.20    0.14
   3   1  -4    2.56    0.21
   3  -1   4    2.15    0.16
   3  -1   4    2.25    0.24
   3  -1  -4    2.32    0.24
   3   1   4    2.36    0.20
   3   1   4    2.40    0.20
   3  -1  -4    2.46    0.17
  -3  -1   4    2.15    0.13
  -4   1   4   -0.08    0.54
   4  -1   4    1.25    0.21
   4   1  -4    1.13    0.16
   4  -1   4    1.21    0.15
   4   1  -4    1.14    0.19
  -4  -1  -4   -0.31    0.82
   4  -1  -4    0.98    0.15
  -4  -1   4   -0.25    0.80
   4   1   4    1.30    0.17
   4   1   4    1.13    0.19
  -4   1  -4    0.21    0.45
   4  -1  -4    1.08    0.19
  -5  -1  -4    0.07    1.15
   5  -1   4    0.22    0.11
   5   1  -4    0.22    0.12
   5  -1   4    0.11    0.15
   5   1  -4    0.32    0.14
   5  -1  -4    0.09    0.13
   5  -1  -4    0.22    0.12
  -5  -1   4   -0.15    1.15
   5   1   4    0.15    0.13
   5   1   4    0.06    0.11
   6  -1   4    0.41    0.15
  -6  -1  -4   -0.42    1.07
  -6  -1   4    0.08    1.31
   6  -1  -4    0.14    0.13
   7  -1   4   -0.08    0.14
  -7  -1  -4   -0.22    1.24
  -7  -1   4    0.21    1.33
   0  -2  -4  108.89    2.81
   0  -2   4  111.45    2.77
   0  -2   4  118.31    2.73
   0   2   4  114.77    2.84
   0  -2  -4  105.78    2.83
   1  -2   4   37.28    1.03
   1   2  -4   37.51    0.96
   1   2   4   37.63    1.03
  -1   2  -4   34.79    1.03
  -1  -2   4   37.31    0.96
  -2  -2  -4    0.08    0.06
   2  -2   4    0.09    0.05
   2  -2   4    0.06    0.10
   2   2  -4    0.01    0.06
   2   2  -4    0.19    0.07
   2   2   4    0.01    0.06
   2  -2  -4   -0.02    0.10
   2   2   4    0.20    0.08
   3   2  -4    0.10    0.08
  -3  -2  -4    0.19    0.08
   3   2  -4    0.17    0.08
   3  -2   4    0.26    0.11
   3  -2   4    0.24    0.08
   3  -2  -4    0.15    0.12
   3   2   4   -0.02    0.07
   3   2   4    0.02    0.09
  -3  -2   4   -0.01    0.06
   4  -2   4    0.30    0.13
   4  -2   4    0.34    0.09
   4   2  -4    0.33    0.13
   4   2  -4    0.42    0.14
   4  -2  -4    0.42    0.16
  -4  -2   4   -0.18    0.95
   4   2   4    0.45    0.15
   4   2   4    0.30    0.10
   4  -2  -4    0.47    0.12
   5  -2   4    0.52    0.17
   5   2  -4    0.88    0.20
  -5  -2  -4   -0.11    1.25
   5  -2   4    0.58    0.13
   5  -2  -4    0.55    0.18
   5   2   4    0.55    0.19
   5  -2  -4    0.40    0.15
  -5  -2   4   -0.18    1.29
  -6  -2  -4    0.81    1.75
   6  -2   4    0.70    0.18
  -6  -2   4    0.41    1.61
   6  -2  -4    0.84    0.19
  -7  -2  -4   -0.30    1.40
   7  -2   4    0.28    0.16
   7  -2  -4    0.19    0.15
  -7  -2   4   -0.38    1.39
   0  -3   4   -0.03    0.02
   0   3   4   -0.01    0.08
   0  -3   4   -0.01    0.01
   0  -3   4   -0.04    0.05
   0  -3  -4   -0.03    0.05
   0  -3  -4   -0.01    0.02
   0   3  -4   -0.01    0.05
   1   3  -4    1.07    0.11
  -1  -3  -4    0.98    0.13
   1  -3   4    0.87    0.13
  -1  -3   4    0.95    0.09
   1   3   4    0.81    0.13
   1  -3  -4    0.90    0.11
  -2  -3  -4   14.02    0.50
   2  -3   4   14.02    0.54
   2   3  -4   13.76    0.47
   2  -3  -4   13.49    0.57
  -2  -3   4   13.40    0.49
   2  -3  -4   13.98    0.43
   2   3   4   13.61    0.52
  -3  -3  -4    0.06    0.08
   3  -3   4    0.23    0.07
   3   3  -4    0.10    0.09
   3  -3   4    0.18    0.12
   3   3   4    0.20    0.11
   3  -3  -4    0.21    0.12
  -3  -3   4   -0.08    0.07
   4  -3   4    0.04    0.12
   4  -3   4    0.06    0.07
  -4  -3  -4   -0.19    0.08
   4   3  -4    0.01    0.11
   4  -3  -4   -0.24    0.08
   4   3   4   -0.06    0.09
   4  -3  -4    0.05    0.12
   5  -3   4   -0.11    0.06
   5   3  -4    0.02    0.13
   5  -3   4   -0.03    0.14
   5   3   4   -0.02    0.13
   5  -3  -4    0.08    0.10
   5  -3  -4   -0.12    0.20
  -5  -3   4   -0.19    1.25
   6  -3   4   -0.01    0.10
  -6  -3  -4    0.31    1.79
   6  -3  -4    0.17    0.13
  -6  -3   4    0.55    1.80
  -7  -3  -4    0.67    1.86
  -7  -3   4    0.02    1.59
   0   4   4   13.08    0.50
   0   4  -4   12.89    0.44
   0  -4  -4   12.23    0.34
   0  -4   4   11.36    0.32
   0  -4  -4   11.97    0.46
   1   4  -4    0.14    0.07
  -1  -4  -4    0.26    0.10
   1  -4   4    0.16    0.09
  -1   4   4    0.27    0.11
   1  -4  -4    0.08    0.07
   1   4   4    0.28    0.10
  -1  -4   4    0.16    0.08
   2  -4   4    7.52    0.39
   2   4  -4    7.31    0.33
  -2  -4  -4    7.60    0.36
   2  -4  -4    7.79    0.31
  -2  -4   4    6.84    0.35
   2  -4  -4    7.53    0.41
   2   4   4    7.33    0.37
   3  -4   4    5.70    0.22
   3  -4   4    5.44    0.37
   3   4  -4    5.93    0.32
  -3  -4  -4    5.48    0.32
  -3  -4   4    6.24    0.33
   3   4   4    5.28    0.35
   3  -4  -4    4.87    0.37
   4  -4   4    3.30    0.21
   4   4  -4    3.65    0.29
   4  -4   4    4.09    0.41
  -4  -4  -4    3.35    0.26
   4   4   4    3.51    0.35
   4  -4  -4    3.92    0.42
  -4  -4   4    3.50    0.27
   5  -4   4    3.03    0.26
  -5  -4   4   -0.23    1.39
   5   4   4    3.53    0.39
   5  -4  -4    3.25    0.28
   6  -4   4    0.65    0.17
  -6  -4  -4    0.25    1.93
  -6  -4   4   -0.26    1.78
   6  -4  -4    0.81    0.19
   0   5  -4   -0.14    0.06
   0  -5  -4   -0.07    0.06
   0  -5   4   -0.01    0.02
   0  -5  -4   -0.01    0.03
   0   5   4    0.04    0.09
   1   5  -4    0.02    0.07
   1  -5   4    0.09    0.10
  -1  -5  -4   -0.11    0.07
   1  -5  -4   -0.11    0.07
  -1  -5   4   -0.03    0.08
   1   5   4    0.02    0.09
   2  -5   4   -0.07    0.09
   2   5  -4    0.05    0.09
  -2  -5  -4    0.05    0.08
  -2  -5   4   -0.12    0.07
   2  -5  -4    0.09    0.07
   2   5   4    0.13    0.11
  -3  -5  -4    4.81    0.32
   3  -5   4    4.14    0.34
   3   5   4    4.35    0.34
   3  -5  -4    4.00    0.36
  -3  -5   4    4.06    0.32
   4  -5   4    0.64    0.20
  -4  -5  -4    0.68    0.16
   4  -5   4    0.76    0.12
  -4  -5   4    0.61    0.17
   4  -5  -4    0.65    0.21
   4   5   4    1.11    0.24
   5  -5   4    0.49    0.12
   5  -5  -4    0.41    0.13
   6  -5   4    0.03    0.12
  -6  -5   4   -0.35    1.73
   6  -5  -4    0.10    0.13
   0  -6   4    8.08    0.42
   0  -6  -4    7.68    0.41
   0   6   4    8.19    0.45
   1  -6   4    0.62    0.14
   1  -6   4    0.61    0.16
  -1  -6  -4    0.57    0.14
   1   6   4    0.72    0.17
   1  -6  -4    0.62    0.14
  -1  -6   4    0.77    0.17
   2  -6   4    0.45    0.14
  -2  -6  -4    0.39    0.14
   2  -6   4    0.74    0.18
  -2  -6   4    0.55    0.17
   2   6   4    0.36    0.15
   2  -6  -4    0.53    0.12
  -3  -6  -4    1.13    0.21
   3  -6   4    1.67    0.28
   3   6   4    1.26    0.23
  -3  -6   4    1.30    0.23
   3  -6  -4    1.12    0.26
   4  -6   4   -0.09    0.06
  -4  -6  -4    0.09    0.11
   4  -6   4    0.30    0.20
  -4  -6   4   -0.03    0.12
   5  -6   4    0.14    0.09
   5  -6  -4    0.21    0.10
   6  -6   4    0.46    0.14
   6  -6  -4    0.34    0.14
  -6  -6   4    1.22    2.63
   0  -7  -4    0.05    0.11
   0   7   4   -0.11    0.09
   0  -7   4    0.02    0.12
  -1  -7  -4    0.97    0.19
   1  -7   4    0.99    0.24
   1  -7   4    0.99    0.19
   1   7   4    1.24    0.24
  -1  -7   4    1.18    0.22
   1  -7  -4    0.80    0.17
   2  -7   4    0.79    0.20
  -2  -7  -4    1.22    0.23
   2  -7   4    0.95    0.19
   2  -7  -4    0.62    0.16
  -2  -7   4    1.13    0.23
   3  -7   4    0.19    0.16
  -3  -7  -4    0.05    0.12
  -3  -7   4    0.17    0.16
   3  -7  -4   -0.02    0.15
  -4  -7  -4    0.43    0.17
   4  -7   4    0.67    0.10
  -4  -7   4    0.29    0.16
   5  -7   4    0.69    0.13
   5  -7  -4    0.62    0.14
   0   8   4    4.57    0.60
   0  -8   4    4.36    0.42
   0  -8  -4    4.92    0.38
  -1  -8  -4    0.02    0.12
   1  -8   4   -0.10    0.13
   1  -8  -4    0.32    0.14
  -1  -8   4    0.16    0.16
  -2  -8  -4    0.84    0.22
   2  -8   4    0.75    0.19
   2  -8  -4    0.59    0.17
  -2  -8   4    0.65    0.20
   2  -8  -4    0.82    0.24
  -3  -8  -4    0.01    0.14
  -3  -8   4    0.00    0.13
   4  -8   4    0.28    0.08
  -4  -8  -4    0.49    0.18
  -4  -8   4    0.59    0.22
   0  -9   4   -0.16    0.11
   0  -9  -4   -0.10    0.12
  -1  -9  -4    0.70    0.21
   1  -9   4    0.42    0.18
   1  -9  -4    0.96    0.23
  -1  -9   4    0.53    0.21
  -2  -9  -4    0.06    0.16
   2  -9   4    0.17    0.17
  -2  -9   4    0.12    0.18
  -3  -9  -4    0.69    0.23
  -3  -9   4    1.37    0.28
  -4  -9  -4    0.41    0.21
   4  -9   4    0.23    0.08
  -4  -9   4    0.36    0.20
   0 -10   4   -0.23    0.13
   0 -10  -4    0.00    0.18
  -1 -10  -4    0.29    0.20
   1 -10   4    0.16    0.17
   1 -10  -4   -0.22    0.15
  -1 -10   4    0.25    0.21
  -2 -10  -4   -0.01    0.19
  -2 -10   4    0.02    0.17
   0   0  -5    0.01    0.05
   0   0   5   -0.13    0.05
  -1   0  -5   -0.02    0.06
   1   0   5   -0.09    0.05
   1   0   5   -0.09    0.07
   1   0  -5    0.00    0.09
   2   0  -5    0.00    0.08
  -2   0   5   -0.23    0.52
   2   0   5    0.04    0.08
   2   0  -5   -0.03    0.06
   2   0   5    0.02    0.06
  -3   0  -5    0.31    0.69
  -3   0  -5   -0.05    0.03
  -3   0   5   -0.12    0.53
   3   0   5    0.01    0.08
   3   0   5    0.03    0.07
   3   0  -5   -0.03    0.07
   3   0  -5    0.10    0.10
   4   0  -5   -0.16    0.08
   4   0   5   -0.05    0.08
  -4   0  -5   -0.21    0.73
   4   0  -5   -0.05    0.08
   4   0   5   -0.02    0.07
  -4   0   5   -0.46    0.73
   5   0   5    0.08    0.12
   5   0  -5    0.27    0.14
   5   0   5    0.37    0.12
  -5   0   5    0.28    1.14
   5   0  -5    0.30    0.13
  -5   0  -5    0.06    0.93
   6   0   5    0.32    0.14
   6   0  -5    0.25    0.13
  -6   0   5    0.07    1.13
  -6   0  -5    0.50    1.12
   0  -1  -5   -0.10    0.07
   0  -1   5    0.02    0.03
   0  -1   5   -0.03    0.04
   0   1   5   -0.02    0.08
   0   1  -5    0.00    0.03
   1  -1   5    6.90    0.27
   1  -1   5    6.93    0.21
  -1  -1  -5    6.68    0.26
  -1  -1  -5    6.54    0.24
   1   1  -5    7.11    0.23
  -1   1  -5    6.71    0.26
  -1  -1   5    6.72    0.23
   1   1   5    6.97    0.27
   1  -1  -5    6.84    0.28
   2  -1   5    3.81    0.17
  -2  -1  -5    3.69    0.17
   2   1  -5    4.09    0.21
   2   1  -5    3.96    0.19
   2  -1   5    3.80    0.23
   2  -1  -5    3.53    0.24
   2   1   5    4.25    0.23
   2   1   5    3.41    0.19
   3   1  -5   25.22    0.81
   3  -1   5   24.91    0.74
  -3  -1  -5   24.91    0.72
   3   1  -5   25.13    0.77
   3  -1   5   25.53    0.84
   3  -1  -5   24.33    0.86
   3  -1  -5   25.77    0.76
   3   1   5   25.71    0.83
   3   1   5   25.02    0.76
  -3  -1   5   24.33    0.70
   4  -1   5    0.91    0.18
   4  -1   5    1.23    0.16
   4   1  -5    1.05    0.17
   4   1  -5    1.33    0.18
  -4   1   5   -0.14    0.58
   4   1   5    1.49    0.18
   4  -1  -5    1.29    0.21
   4  -1  -5    0.85    0.15
  -4  -1   5   -0.33    0.90
   4   1   5    1.28    0.20
   5  -1   5    0.87    0.17
  -5  -1  -5    0.30    1.22
   5   1  -5    0.63    0.16
   5   1  -5    0.69    0.17
   5  -1   5    0.44    0.16
   5  -1  -5    0.91    0.18
   5   1   5    0.87    0.17
   5   1   5    1.05    0.22
   5  -1  -5    1.03    0.22
  -5  -1   5    0.05    1.18
   6  -1   5    1.20    0.22
  -6  -1  -5    0.10    1.32
   6  -1  -5    0.87    0.20
  -6  -1   5   -0.15    1.24
   7  -1   5    0.11    0.13
  -7  -1  -5   -0.69    1.06
  -7  -1   5    0.18    1.39
   0  -2  -5  326.12    9.13
   0   2   5  390.67    9.10
   0  -2   5  391.85    9.06
   0  -2   5  369.35   10.50
   0  -2  -5  371.62    9.05
  -1  -2  -5  483.47   11.74
   1   2  -5  461.35   14.10
   1  -2   5  486.68   11.75
   1   2   5  487.18   11.77
  -1  -2   5  470.08   12.66
   1  -2  -5  491.58   11.75
  -1   2  -5  475.32   11.76
   2   2  -5   65.48    1.66
   2  -2   5   64.21    1.61
  -2  -2  -5   63.08    1.67
   2  -2   5   64.77    1.74
   2   2  -5   59.91    1.65
   2   2   5   62.08    1.65
   2   2   5   62.70    1.72
   2  -2  -5   64.38    1.78
   3  -2   5    0.13    0.07
   3  -2   5    0.11    0.09
  -3  -2  -5    0.07    0.06
   3   2  -5    0.05    0.08
   3   2  -5    0.14    0.08
  -3  -2   5    0.04    0.07
   3   2   5    0.13    0.08
   3   2   5    0.22    0.10
  -3  -2   5    0.02    0.88
   3  -2  -5    0.10    0.10
   4  -2   5    3.97    0.23
   4  -2   5    3.61    0.30
   4   2  -5    4.32    0.29
   4  -2  -5    4.34    0.25
   4   2   5    3.91    0.30
   4   2   5    4.36    0.26
   4  -2  -5    4.25    0.34
   5  -2   5    0.17    0.10
   5  -2   5    0.17    0.15
  -5  -2  -5   -0.40    1.13
   5   2  -5    0.08    0.14
   5  -2  -5    0.16    0.14
  -5  -2   5   -0.44    1.28
   5   2   5    0.33    0.17
   5  -2  -5   -0.22    0.10
  -6  -2  -5   -0.47    1.23
   6  -2   5    0.15    0.12
  -6  -2   5    0.57    1.60
   6  -2  -5    0.18    0.14
   7  -2   5   -0.06    0.13
  -7  -2  -5   -0.01    1.55
  -7  -2   5   -0.11    1.50
   7  -2  -5    0.46    0.17
   0   3   5    0.07    0.09
   0  -3   5   -0.02    0.05
   0  -3  -5   -0.02    0.05
   0  -3   5    0.02    0.02
   0  -3   5    0.00    0.03
   0  -3  -5    0.02    0.03
   1   3  -5   93.62    2.35
  -1   3   5   96.91    2.50
  -1  -3  -5   93.00    2.43
   1  -3   5   93.13    2.43
   1   3   5   92.68    2.45
   1  -3  -5   93.69    2.39
  -1  -3   5   91.49    2.34
   2   3  -5   20.37    0.62
   2  -3   5   20.76    0.71
   2  -3   5   20.07    0.54
  -2  -3  -5   19.83    0.65
   2   3   5   20.44    0.69
   2  -3  -5   20.30    0.74
   2  -3  -5   19.43    0.58
   3  -3   5   10.27    0.48
  -3  -3  -5    9.33    0.40
   3   3  -5    9.21    0.40
   3  -3   5    9.62    0.34
  -3  -3   5    9.71    0.41
   3   3   5    9.24    0.44
   3  -3  -5    9.49    0.49
   4   3  -5    6.07    0.36
   4  -3   5    5.96    0.40
  -4  -3  -5    6.54    0.33
   4  -3   5    6.32    0.29
   4  -3  -5    6.07    0.42
   4   3   5    6.59    0.40
   4  -3  -5    5.77    0.31
   5  -3   5    0.45    0.27
   5  -3   5    0.61    0.14
   5   3  -5    0.47    0.17
   5  -3  -5    0.52    0.15
  -5  -3   5   -0.44    1.19
   5   3   5    0.41    0.16
  -6  -3  -5   -0.24    1.55
   6  -3   5    0.21    0.13
  -6  -3   5    0.02    1.58
   6  -3  -5    0.46    0.16
  -7  -3  -5   -0.49    1.41
  -7  -3   5    0.38    1.76
   0   4   5    8.58    0.39
   0  -4  -5    7.98    0.25
   0  -4   5    8.79    0.24
   0  -4   5    7.74    0.36
   0  -4   5    8.01    0.23
   0  -4  -5    8.51    0.36
   1   4  -5   46.34    1.24
   1  -4   5   46.01    1.31
  -1  -4  -5   45.99    1.32
  -1   4   5   46.86    1.38
   1  -4  -5   45.61    1.28
   1   4   5   45.44    1.34
  -1  -4   5   44.35    1.22
  -2  -4  -5    3.30    0.24
   2  -4   5    3.64    0.26
   2   4  -5    3.05    0.21
   2  -4  -5    3.43    0.20
   2   4   5    3.86    0.27
  -2  -4   5    3.57    0.24
   3  -4   5    3.34    0.28
   3  -4   5    3.59    0.17
  -3  -4  -5    3.39    0.25
   3   4  -5    2.99    0.23
  -3  -4   5    3.53    0.26
   3  -4  -5    3.84    0.34
   3   4   5    3.61    0.30
   4  -4   5    0.27    0.09
  -4  -4  -5    0.34    0.13
   4  -4   5    0.33    0.16
  -4  -4   5    0.10    0.10
   4  -4  -5    0.56    0.19
   4   4   5    0.01    0.13
   5  -4   5    0.15    0.09
  -5  -4   5   -0.67    1.16
   5   4   5    0.05    0.15
   5  -4  -5    0.02    0.10
   6  -4   5    0.23    0.13
  -6  -4  -5    0.06    1.80
  -6  -4   5   -0.31    1.65
   6  -4  -5    0.03    0.12
   0  -5   5    0.04    0.03
   0   5   5    0.02    0.09
   0  -5  -5   -0.02    0.03
   0  -5  -5   -0.06    0.06
  -1   5   5    1.70    0.24
  -1  -5  -5    1.82    0.21
   1   5  -5    1.76    0.17
   1  -5   5    1.86    0.21
   1  -5  -5    2.25    0.22
   1   5   5    1.87    0.22
   2  -5   5   -0.05    0.08
   2   5  -5   -0.01    0.08
  -2  -5  -5   -0.10    0.06
   2   5   5    0.05    0.11
  -2  -5   5   -0.07    0.07
   2  -5  -5    0.07    0.07
   3  -5   5   11.07    0.56
  -3  -5  -5   11.61    0.51
   3  -5   5   11.09    0.34
   3  -5  -5   10.54    0.60
  -3  -5   5   10.80    0.52
   3   5   5   10.48    0.54
   4  -5   5    7.78    0.32
   4  -5   5    8.02    0.50
  -4  -5  -5    7.24    0.43
  -4  -5   5    7.68    0.43
   4   5   5    7.48    0.49
   4  -5  -5    7.50    0.53
   5  -5   5    0.12    0.09
  -5  -5   5   -0.24    1.64
   5  -5  -5    0.10    0.10
   6  -5   5    0.01    0.10
  -6  -5   5    0.17    1.97
   6  -5  -5   -0.03    0.11
   0  -6  -5    3.81    0.29
   0   6   5    4.07    0.32
   1  -6   5    1.82    0.23
  -1  -6  -5    1.90    0.23
   1  -6  -5    1.87    0.22
  -1  -6   5    1.80    0.24
   1   6   5    1.85    0.25
  -2  -6  -5    0.11    0.10
   2  -6   5    0.10    0.11
  -2  -6   5    0.20    0.13
   2  -6  -5    0.06    0.09
   2   6   5    0.03    0.12
  -3  -6  -5    3.29    0.33
   3  -6   5    3.29    0.36
  -3  -6   5    2.77    0.31
   3  -6  -5    3.12    0.39
   3   6   5    3.01    0.34
   4  -6   5   -0.14    0.05
   4  -6   5    0.15    0.13
  -4  -6  -5    0.03    0.12
  -4  -6   5    0.00    0.13
   5  -6   5    0.04    0.08
   5  -6  -5   -0.10    0.08
   6  -6   5    0.04    0.11
  -6  -6   5    0.26    2.38
   6  -6  -5    0.01    0.11
   0  -7  -5    0.01    0.11
   0   7   5    0.07    0.12
   0  -7   5   -0.17    0.11
  -1  -7  -5    5.58    0.38
   1  -7   5    6.02    0.38
   1  -7  -5    4.85    0.35
  -1  -7   5    5.24    0.38
   1   7   5    5.36    0.39
  -2  -7  -5    5.48    0.39
   2  -7   5    5.08    0.39
   2  -7   5    4.63    0.34
  -2  -7   5    5.58    0.41
   2  -7  -5    4.84    0.33
   2   7   5    5.33    0.40
  -3  -7  -5    1.02    0.23
   3  -7   5    0.78    0.22
  -3  -7   5    0.60    0.19
   3  -7  -5    0.74    0.26
  -4  -7  -5    0.37    0.16
   4  -7   5    0.24    0.08
  -4  -7   5    0.35    0.16
   5  -7   5    0.43    0.11
   5  -7  -5    0.21    0.11
   0  -8   5   -0.11    0.11
   0  -8  -5    0.09    0.14
   0   8   5    0.02    0.13
  -1  -8  -5    0.11    0.14
   1  -8   5    0.30    0.15
  -1  -8   5    0.29    0.16
   1  -8  -5    0.39    0.16
   2  -8   5    1.18    0.23
  -2  -8  -5    1.04    0.23
   2  -8  -5    1.33    0.23
  -2  -8   5    1.23    0.26
  -3  -8  -5   -0.10    0.14
  -3  -8   5   -0.05    0.15
  -4  -8  -5    0.44    0.19
   4  -8   5    0.40    0.09
  -4  -8   5    0.06    0.15
   0  -9   5    0.09    0.16
   0  -9  -5    0.06    0.14
  -1  -9  -5   -0.08    0.14
   1  -9   5   -0.12    0.12
   1  -9  -5   -0.02    0.13
  -1  -9   5   -0.08    0.15
  -2  -9  -5   -0.23    0.14
   2  -9   5   -0.06    0.14
  -2  -9   5   -0.04    0.15
  -3  -9  -5    0.04    0.14
  -3  -9   5    0.05    0.18
  -4  -9  -5    0.27    0.18
   4  -9   5    0.22    0.07
  -4  -9   5   -0.04    0.18
   0 -10   5    0.00    0.17
   0 -10  -5   -0.04    0.14
   1 -10   5    0.39    0.22
  -1 -10  -5   -0.06    0.17
   1 -10  -5    0.02    0.18
  -1 -10   5   -0.08    0.17
  -2 -10  -5   -0.07    0.16
  -2 -10   5    0.00    0.16
   0   0  -6   22.92    0.62
   1   0  -6  234.25    5.69
   1   0   6  237.42    5.66
  -1   0  -6  225.54    5.69
   1   0   6  227.18    5.69
  -2   0  -6    1.27    0.09
   2   0   6    1.54    0.13
   2   0  -6    1.46    0.17
   2   0   6    1.44    0.15
   3   0   6    0.12    0.09
  -3   0   6    0.11    0.74
  -3   0  -6    0.07    0.04
   3   0   6    0.09    0.07
   3   0  -6    0.42    0.10
   3   0  -6    0.14    0.09
   4   0  -6   -0.11    0.09
   4   0   6    0.00    0.07
   4   0   6    0.11    0.10
  -4   0  -6   -0.09    0.80
   4   0  -6    0.15    0.11
  -4   0   6   -0.30    0.88
   5   0   6    3.83    0.34
   5   0  -6    3.97    0.33
   5   0   6    4.98    0.31
   5   0  -6    4.15    0.30
   6   0  -6    2.64    0.31
  -6   0   6    0.21    1.20
  -6   0  -6    0.61    1.13
   6   0   6    1.85    0.25
   0  -1   6    0.00    0.03
   0  -1  -6   -0.04    0.06
   0   1   6    0.00    0.08
   0  -1   6    0.01    0.05
   0   1  -6    0.02    0.03
   1  -1   6   65.90    1.60
   1  -1   6   64.89    1.65
   1   1  -6   64.34    1.61
  -1  -1   6   63.53    1.62
  -1   1  -6   64.59    1.66
   1   1   6   64.40    1.67
   1  -1  -6   59.44    1.70
   2  -1   6  108.59    2.76
   2   1  -6  104.74    2.70
   2   1  -6  108.49    2.72
   2  -1   6  106.84    2.68
  -2  -1  -6  103.62    2.68
   2  -1  -6  105.75    2.79
   2   1   6  107.08    2.75
   2   1   6  107.85    2.70
  -3  -1  -6    1.60    0.13
   3   1  -6    1.69    0.19
   3   1  -6    1.54    0.17
   3  -1   6    1.63    0.16
   3  -1   6    1.61    0.19
  -3  -1   6    0.23    0.98
  -3  -1   6    1.35    0.12
   3  -1  -6    2.18    0.24
   3   1   6    1.27    0.17
   3   1   6    1.60    0.17
   4   1  -6    0.03    0.09
   4  -1   6    0.05    0.08
  -4   1   6   -0.14    0.69
   4   1  -6   -0.21    0.07
   4  -1   6   -0.10    0.08
  -4  -1   6   -0.14    1.04
  -4   1  -6    0.14    0.43
   4  -1  -6   -0.18    0.08
   4   1   6    0.14    0.11
   4   1   6   -0.01    0.08
   4  -1  -6   -0.04    0.10
   5   1  -6   -0.02    0.12
  -5  -1  -6    0.46    1.25
   5   1  -6    0.14    0.11
   5  -1   6    0.01    0.13
   5  -1   6    0.29    0.11
   5  -1  -6    0.26    0.15
   5  -1  -6   -0.07    0.11
   5   1   6    0.31    0.12
   5   1   6   -0.17    0.11
  -5  -1   6    1.28    1.67
  -6  -1  -6   -0.29    1.19
   6  -1   6    1.44    0.23
  -6  -1   6   -0.05    1.35
   6  -1  -6    1.22    0.21
  -7  -1  -6    0.26    1.38
   7  -1   6    0.14    0.15
  -7  -1   6    0.04    1.30
   0   2   6    5.09    0.25
   0  -2   6    4.48    0.15
   0  -2   6    4.34    0.16
   0  -2  -6    4.15    0.19
   0  -2   6    4.14    0.16
  -1   2   6    3.44    0.23
   1  -2   6    3.61    0.11
  -1  -2  -6    3.01    0.18
   1   2  -6    3.61    0.14
   1  -2   6    3.69    0.20
   1   2   6    3.64    0.21
  -1   2  -6    2.85    0.20
   1  -2  -6    3.32    0.16
  -1  -2   6    3.40    0.14
  -2  -2  -6    3.12    0.19
   2   2  -6    2.99    0.18
   2  -2   6    3.67    0.24
   2   2  -6    3.42    0.18
   2  -2   6    3.39    0.15
   2   2   6    3.22    0.18
   2  -2  -6    3.29    0.25
   2   2   6    3.62    0.23
  -3  -2  -6    1.95    0.15
   3   2  -6    1.94    0.19
   3  -2   6    2.01    0.16
   3   2  -6    1.79    0.18
   3  -2   6    1.74    0.22
  -3  -2   6    0.09    0.89
  -3  -2   6    1.69    0.16
   3  -2  -6    1.66    0.22
   3   2   6    1.98    0.22
   3   2   6    2.28    0.20
   4  -2   6    0.11    0.08
   4   2  -6   -0.01    0.08
   4  -2   6    0.00    0.11
  -4  -2   6    0.11    1.04
   4  -2  -6    0.04    0.11
   4   2   6    0.07    0.09
   4  -2  -6    0.05    0.09
   4   2   6   -0.01    0.11
   5   2  -6    0.61    0.18
   5  -2   6    0.47    0.13
   5  -2   6    0.46    0.17
   5  -2  -6    0.41    0.17
   5   2   6    0.40    0.18
   5  -2  -6    0.65    0.17
  -5  -2   6   -0.90    1.12
   6  -2   6   -0.12    0.09
  -6  -2  -6   -0.16    1.44
   6  -2  -6   -0.04    0.12
  -6  -2   6    0.01    1.35
   7  -2   6    0.07    0.14
  -7  -2  -6   -0.44    1.33
  -7  -2   6    0.50    1.84
   7  -2  -6    0.07    0.11
   0  -3   6   -0.01    0.04
   0  -3   6    0.04    0.02
   0  -3   6    0.00    0.03
   0   3   6    0.12    0.10
   0  -3  -6    0.03    0.04
  -1   3   6  102.68    2.68
   1  -3   6  102.14    2.60
  -1  -3  -6   99.85    2.61
   1   3  -6  101.22    2.52
  -1  -3   6   98.70    2.50
   1   3   6  100.21    2.63
   1  -3  -6  100.83    2.57
   2  -3   6   97.36    2.41
   2  -3   6   98.90    2.59
  -2  -3  -6   96.49    2.54
   2   3  -6   98.27    2.49
   2   3   6   96.70    2.58
   2  -3  -6   96.33    2.46
   3  -3   6    9.20    0.46
   3  -3   6    8.97    0.32
   3   3  -6    9.28    0.39
  -3  -3  -6    9.02    0.39
   3   3   6    9.24    0.44
   3  -3  -6    8.61    0.48
  -3  -3   6    9.32    0.39
   4  -3   6    3.59    0.31
   4  -3   6    4.07    0.23
  -4  -3  -6    3.78    0.26
   4   3  -6    3.97    0.29
   4  -3  -6    3.49    0.37
   4   3   6    4.26    0.33
   5  -3   6   -0.01    0.08
   5   3   6   -0.04    0.13
  -5  -3   6   -0.37    1.35
   5  -3  -6   -0.18    0.08
  -6  -3  -6    0.34    1.85
   6  -3   6    1.66    0.24
  -6  -3   6    0.19    1.69
   6  -3  -6    1.60    0.25
  -7  -3  -6    0.14    1.64
  -7  -3   6    0.06    1.63
   0   4   6    0.13    0.09
   0  -4  -6   -0.04    0.03
   0  -4   6    0.07    0.06
   0  -4   6    0.01    0.02
   0  -4  -6   -0.07    0.06
   0  -4   6    0.06    0.04
  -1   4   6   26.12    0.88
  -1  -4  -6   24.94    0.81
   1  -4   6   25.99    0.81
   1   4  -6   26.10    0.74
  -1  -4   6   24.57    0.71
   1  -4  -6   25.73    0.78
   1   4   6   25.14    0.84
  -2  -4  -6   18.92    0.67
   2   4  -6   19.13    0.61
   2  -4   6   19.39    0.70
   2   4   6   19.15    0.70
   2  -4  -6   18.35    0.60
  -3  -4  -6    0.83    0.15
   3   4  -6    0.99    0.15
   3  -4   6    1.04    0.10
   3  -4   6    0.96    0.18
   3  -4  -6    0.91    0.20
  -3  -4   6    1.01    0.16
   3   4   6    1.52    0.23
   4  -4   6   -0.05    0.06
  -4  -4  -6    0.06    0.09
   4  -4   6    0.11    0.12
  -4  -4   6    0.01    0.10
   4  -4  -6    0.06    0.13
   4   4   6   -0.10    0.12
   5  -4   6    0.14    0.10
   5   4   6    0.12    0.15
   5  -4  -6   -0.03    0.10
  -5  -4   6   -0.15    1.50
   6  -4   6    0.70    0.17
  -6  -4   6   -0.26    1.68
   6  -4  -6    1.06    0.21
   0  -5  -6    0.00    0.03
   0  -5  -6   -0.15    0.05
   0  -5   6   -0.03    0.02
   0   5   6   -0.06    0.08
  -1   5   6    3.06    0.27
   1  -5   6    2.67    0.22
   1   5  -6    2.96    0.19
  -1  -5  -6    2.69    0.25
   1   5   6    2.73    0.24
   1  -5  -6    2.66    0.20
   2  -5   6    1.00    0.18
  -2  -5  -6    1.09    0.17
   2  -5  -6    1.19    0.15
  -2  -5   6    1.50    0.20
   2   5   6    1.06    0.18
   3  -5   6   10.63    0.33
   3  -5   6   10.15    0.54
  -3  -5  -6    9.87    0.48
   3  -5  -6   10.41    0.58
  -3  -5   6   10.00    0.50
   3   5   6    9.69    0.53
  -4  -5  -6    5.89    0.36
   4  -5   6    4.67    0.39
   4  -5   6    5.10    0.25
  -4  -5   6    5.54    0.37
   4  -5  -6    5.50    0.46
   4   5   6    4.43    0.40
   5  -5   6    0.39    0.11
   5  -5  -6    0.34    0.11
  -5  -5   6   -0.09    1.78
   6  -5   6   -0.08    0.10
  -6  -5   6    0.52    2.16
   6  -5  -6    0.07    0.13
   0   6   6    5.62    0.38
   0  -6  -6    5.65    0.35
   1  -6   6   -0.07    0.10
  -1  -6  -6    0.09    0.09
  -1   6   6    0.11    0.13
   1   6   6   -0.11    0.10
  -1  -6   6    0.07    0.11
   1  -6  -6   -0.01    0.08
  -2  -6  -6    7.19    0.41
   2  -6   6    6.94    0.42
  -2  -6   6    6.83    0.41
   2   6   6    6.95    0.43
   2  -6  -6    6.61    0.35
   3  -6   6   10.05    0.56
   3  -6   6    9.72    0.30
  -3  -6  -6    9.78    0.50
   3   6   6    9.71    0.55
  -3  -6   6   10.32    0.54
   3  -6  -6    9.58    0.60
   4  -6   6    0.30    0.15
  -4  -6  -6    0.52    0.17
   4  -6   6    0.46    0.10
  -4  -6   6    0.50    0.18
   4   6   6    0.40    0.21
   5  -6   6    0.20    0.08
   5  -6  -6    0.02    0.09
   6  -6   6    0.09    0.11
   6  -6  -6    0.07    0.12
  -6  -6   6   -1.12    1.71
   0  -7   6   -0.05    0.12
   0  -7  -6    0.09    0.10
   0   7   6    0.03    0.12
   1  -7   6    0.97    0.21
  -1  -7  -6    0.94    0.19
  -1  -7   6    0.95    0.20
   1   7   6    0.92    0.21
   1  -7  -6    1.07    0.19
   2  -7   6    5.51    0.37
   2  -7   6    4.52    0.41
  -2  -7  -6    5.82    0.39
  -2  -7   6    5.16    0.39
   2   7   6    4.93    0.39
   2  -7  -6    5.04    0.34
  -3  -7  -6    0.94    0.21
   3  -7   6    1.03    0.25
  -3  -7   6    0.88    0.22
   3  -7  -6    1.29    0.36
  -4  -7  -6   -0.03    0.14
   4  -7   6    0.08    0.06
  -4  -7   6    0.12    0.14
   5  -7   6    0.10    0.08
   0   8   6    0.47    0.19
   0  -8   6    0.76    0.20
   0  -8  -6    0.88    0.20
   1  -8   6    1.09    0.23
  -1  -8  -6    0.53    0.19
   1  -8  -6    0.57    0.17
  -1  -8   6    0.63    0.20
  -2  -8  -6    0.77    0.21
  -2  -8   6    0.96    0.24
   2  -8  -6    0.62    0.19
  -3  -8  -6    0.71    0.22
  -3  -8   6    0.31    0.19
   4  -8   6    0.14    0.06
  -4  -8  -6   -0.04    0.15
  -4  -8   6    0.09    0.18
   0  -9  -6   -0.07    0.12
   0  -9   6   -0.13    0.12
  -1  -9  -6    0.50    0.21
   1  -9   6    0.40    0.17
  -1  -9   6    0.28    0.18
   1  -9  -6    0.49    0.20
  -2  -9  -6    0.23    0.18
   2  -9   6    0.72    0.23
  -2  -9   6    0.80    0.25
  -3  -9  -6    0.23    0.19
  -3  -9   6    0.12    0.16
  -4  -9  -6    0.04    0.18
   4  -9   6    0.17    0.07
  -4  -9   6   -0.19    0.16
   0 -10  -6    0.27    0.19
   0 -10   6    0.84    0.25
  -1 -10  -6   -0.07    0.14
   1 -10   6    0.23    0.18
  -1 -10   6    0.08    0.20
   1 -10  -6   -0.08    0.16
  -2 -10  -6    0.48    0.24
  -2 -10   6    0.37    0.21
   0   0   7   -0.12    0.06
   0   0  -7   -0.06    0.05
  -1   0  -7   -0.09    0.04
   1   0   7    0.03    0.06
  -1   0  -7    0.04    0.04
   1   0   7    0.05    0.05
   1   0  -7   -0.02    0.05
   2   0   7    0.17    0.09
   2   0  -7    0.02    0.08
   2   0   7   -0.01    0.07
  -2   0   7   -0.16    0.54
  -2   0  -7    0.08    0.05
  -3   0  -7   -0.01    0.04
  -3   0   7   -0.01    0.67
   3   0  -7    0.01    0.08
   3   0  -7    0.11    0.08
   3   0   7   -0.08    0.07
  -4   0   7   -0.29    0.80
   4   0   7   -0.02    0.07
   4   0   7    0.07    0.10
   4   0  -7    0.00    0.09
   4   0  -7   -0.09    0.08
  -4   0  -7   -0.33    0.69
   5   0   7   -0.16    0.10
   5   0  -7    0.02    0.10
   5   0  -7   -0.11    0.10
  -5   0  -7   -0.03    0.89
  -5   0   7   -0.33    1.00
   5   0   7    0.15    0.09
  -6   0   7   -0.24    1.06
   6   0  -7   -0.06    0.13
  -6   0  -7    0.46    1.12
   6   0   7    0.20    0.13
   0   1   7   -0.18    0.08
   0  -1   7   -0.01    0.04
   0  -1  -7   -0.09    0.07
   0   1  -7   -0.06    0.03
   0  -1   7   -0.12    0.05
   0  -1  -7   -0.13    0.04
   1  -1   7   12.35    0.40
   1   1  -7   12.62    0.37
  -1  -1  -7   11.89    0.38
   1  -1   7   12.21    0.35
   1   1   7   12.95    0.42
  -1   1  -7   11.77    0.40
   2   1  -7   22.52    0.67
   2   1  -7   23.02    0.68
   2  -1   7   21.95    0.64
  -2  -1  -7   21.90    0.65
   2  -1   7   22.08    0.70
   2  -1  -7   22.26    0.74
   2   1   7   22.61    0.66
   2   1   7   22.29    0.71
   3   1  -7   60.34    1.62
   3  -1   7   58.62    1.68
   3  -1   7   60.20    1.59
  -3  -1  -7   59.54    1.57
   3   1  -7   60.01    1.65
   3  -1  -7   58.34    1.72
   3   1   7   58.26    1.60
   3   1   7   59.43    1.67
   4   1  -7    1.84    0.21
   4   1  -7    2.52    0.26
   4  -1   7    2.56    0.22
   4  -1   7    2.37    0.26
   4  -1  -7    2.45    0.28
   4  -1  -7    2.67    0.24
   4   1   7    2.27    0.22
   4   1   7    2.55    0.28
   5  -1   7    4.30    0.29
   5  -1   7    3.90    0.39
   5   1  -7    4.41    0.37
   5   1  -7    4.70    0.34
   5   1   7    4.56    0.36
   5  -1  -7    4.61    0.31
   5  -1  -7    4.67    0.38
   5   1   7    4.26    0.30
  -6  -1  -7   -0.37    1.12
   6  -1   7    3.34    0.33
  -6  -1   7   -0.39    1.23
   6  -1  -7    2.72    0.30
   7  -1   7   -0.10    0.13
  -7  -1  -7    0.08    1.32
  -7  -1   7   -0.12    1.29
   0  -2   7   21.90    0.58
   0  -2  -7   22.37    0.65
   0  -2   7   22.58    0.59
   0   2   7   22.42    0.69
  -1   2   7   79.26    2.09
   1   2  -7   78.46    1.94
   1  -2   7   79.98    2.03
  -1  -2  -7   77.52    2.03
   1  -2   7   79.42    1.94
  -1   2  -7   78.20    2.04
   1   2   7   78.57    2.06
  -1  -2   7   77.21    1.95
   1  -2  -7   77.15    1.99
   2  -2   7    1.47    0.17
   2  -2   7    1.34    0.11
   2   2  -7    0.83    0.11
   2   2  -7    1.14    0.11
  -2  -2  -7    1.09    0.12
   2  -2  -7    1.05    0.16
   2   2   7    1.17    0.12
  -2  -2   7    0.31    0.67
   2   2   7    1.18    0.16
  -3  -2  -7    9.04    0.36
   3   2  -7    8.71    0.36
   3  -2   7    8.88    0.43
   3   2  -7    8.93    0.38
   3  -2   7    8.88    0.33
   3   2   7    9.13    0.42
  -3  -2   7    7.87    0.34
   3  -2  -7    8.52    0.46
   3   2   7    8.93    0.36
   4  -2   7    3.25    0.22
   4   2  -7    3.44    0.26
   4  -2   7    2.92    0.31
   4  -2  -7    3.05    0.34
   4   2   7    3.41    0.28
   4  -2  -7    3.02    0.25
   4   2   7    3.40    0.29
   5   2  -7    0.08    0.12
   5  -2   7    0.02    0.12
   5  -2   7    0.32    0.11
  -5  -2   7   -0.56    1.27
   5   2   7    0.08    0.14
   5  -2  -7    0.12    0.14
   5  -2  -7    0.25    0.12
   6  -2   7    0.08    0.11
  -6  -2  -7    0.20    1.49
  -6  -2   7   -0.12    1.36
   6  -2  -7    0.12    0.13
   7  -2   7    0.74    0.20
  -7  -2  -7    0.47    1.75
   7  -2  -7    0.48    0.19
  -7  -2   7    0.28    1.77
   0   3   7    0.01    0.08
   0  -3  -7    0.23    0.07
   0  -3   7    0.02    0.03
   0  -3   7    0.02    0.03
   0  -3   7    0.04    0.04
   0  -3   7   -0.01    0.05
   1  -3   7    8.16    0.34
  -1  -3  -7    8.57    0.35
  -1   3   7    8.83    0.41
   1   3  -7    8.75    0.27
   1   3   7    8.16    0.38
   1  -3  -7    8.49    0.32
  -1  -3   7    8.22    0.26
   2   3  -7    1.67    0.14
   2  -3   7    1.60    0.09
   2  -3   7    1.49    0.18
  -2  -3  -7    1.70    0.17
   2   3   7    1.33    0.18
   2  -3  -7    1.43    0.12
  -3  -3  -7    3.26    0.22
   3   3  -7    3.33    0.22
   3  -3   7    3.06    0.17
   3  -3   7    2.97    0.25
   3  -3  -7    3.04    0.32
  -3  -3   7    3.07    0.22
   3   3   7    3.12    0.26
   4  -3   7    0.04    0.07
  -4  -3  -7   -0.11    0.09
   4   3  -7    0.08    0.10
   4  -3   7    0.09    0.11
   4   3   7    0.09    0.11
   4  -3  -7    0.21    0.15
  -4  -3   7    0.23    1.30
   5  -3   7    0.19    0.10
  -5  -3   7   -0.08    1.49
   5  -3  -7    0.06    0.10
   5   3   7    0.14    0.15
  -6  -3  -7    0.14    1.64
   6  -3   7    0.63    0.17
   6  -3  -7    0.29    0.15
  -6  -3   7    0.19    1.74
   0  -4   7    4.75    0.17
   0  -4  -7    4.62    0.18
   0  -4   7    5.32    0.17
   0   4   7    4.93    0.30
   0  -4  -7    5.39    0.27
   0  -4   7    5.13    0.23
   1   4  -7   22.00    0.64
  -1  -4  -7   22.14    0.73
  -1   4   7   22.49    0.80
   1  -4   7   22.04    0.71
   1   4   7   21.67    0.76
   1  -4  -7   22.19    0.70
  -1  -4   7   21.70    0.62
  -2  -4  -7   41.56    1.21
   2   4  -7   39.51    1.12
   2  -4   7   41.27    1.01
   2  -4   7   40.86    1.24
   2  -4  -7   39.54    1.12
   2   4   7   39.54    1.24
   3  -4   7    0.32    0.07
  -3  -4  -7    0.19    0.10
   3  -4   7    0.07    0.11
   3   4  -7    0.23    0.10
   3  -4  -7    0.37    0.15
  -3  -4   7    0.23    0.10
   3   4   7    0.29    0.15
  -4  -4  -7    0.53    0.14
   4  -4   7    0.26    0.15
   4  -4   7    0.31    0.09
  -4  -4   7    0.33    0.13
  -4  -4   7   -1.22    1.16
   4  -4  -7    0.54    0.19
   4   4   7    0.07    0.14
   5  -4   7    0.20    0.10
  -5  -4   7   -0.12    1.56
   5  -4  -7    0.24    0.12
   5   4   7    0.15    0.17
  -6  -4   7    0.99    2.14
   0   5   7    0.10    0.10
   0  -5  -7   -0.07    0.06
   0  -5   7    0.05    0.03
   1  -5   7    1.05    0.16
  -1   5   7    1.04    0.20
  -1  -5  -7    0.68    0.14
   1   5  -7    1.01    0.12
   1   5   7    0.94    0.19
   1  -5  -7    1.00    0.14
   2  -5   7    0.67    0.15
  -2  -5  -7    0.62    0.14
   2  -5  -7    0.85    0.13
  -2  -5   7    0.63    0.14
   2   5   7    0.69    0.17
   3  -5   7    0.88    0.10
   3  -5   7    0.66    0.18
  -3  -5  -7    1.22    0.19
  -3  -5   7    1.14    0.21
   3   5   7    0.93    0.20
   3  -5  -7    0.92    0.22
   4  -5   7    0.07    0.13
  -4  -5  -7   -0.01    0.11
   4  -5   7    0.06    0.07
  -4  -5   7    0.01    0.11
   4   5   7    0.00    0.15
   4  -5  -7   -0.02    0.14
   5  -5   7    0.13    0.10
  -5  -5   7    0.57    1.90
   5  -5  -7    0.20    0.12
   6  -5   7   -0.04    0.10
   6  -5  -7    0.08    0.12
  -6  -5   7    0.34    2.28
   0   6   7   -0.06    0.09
   0  -6  -7   -0.08    0.09
  -1  -6  -7    0.95    0.17
  -1   6   7    0.43    0.15
   1  -6   7    1.09    0.18
   1  -6  -7    0.84    0.15
   1   6   7    0.92    0.20
  -2  -6  -7    6.11    0.38
   2  -6   7    5.46    0.37
  -2  -6   7    6.09    0.38
   2   6   7    5.22    0.38
   2  -6  -7    5.93    0.33
   3  -6   7    3.06    0.34
   3  -6   7    3.10    0.15
  -3  -6  -7    3.91    0.35
   3   6   7    3.41    0.38
  -3  -6   7    3.73    0.36
   3  -6  -7    3.68    0.44
   4  -6   7    0.71    0.11
  -4  -6  -7    0.76    0.17
   4  -6   7    0.61    0.20
  -4  -6   7    0.80    0.20
   4   6   7    0.96    0.24
   5  -6   7    0.14    0.09
  -6  -6   7    0.96    2.51
   0  -7   7   -0.30    0.09
   0  -7  -7    0.13    0.11
   0   7   7   -0.07    0.10
  -1  -7  -7    0.50    0.15
   1   7   7    0.55    0.17
   1  -7  -7    0.57    0.16
  -1  -7   7    0.55    0.17
  -2  -7  -7    0.39    0.15
   2  -7   7    0.24    0.14
   2   7   7    0.39    0.17
   2  -7  -7    0.14    0.12
  -2  -7   7    0.35    0.15
   3  -7   7    1.60    0.10
  -3  -7  -7    1.56    0.25
   3  -7   7    1.42    0.27
  -3  -7   7    1.66    0.27
   4  -7   7    0.12    0.07
  -4  -7  -7    0.17    0.15
  -4  -7   7    0.24    0.16
   5  -7   7    0.13    0.09
   0  -8   7    2.83    0.34
   0  -8  -7    2.71    0.32
   0   8   7    2.47    0.36
  -1  -8  -7    5.19    0.40
   1  -8   7    5.91    0.41
   1   8   7    5.72    0.56
   1  -8  -7    5.41    0.38
  -1  -8   7    5.97    0.44
  -2  -8  -7    1.03    0.22
   2  -8   7    1.62    0.26
   2  -8  -7    0.91    0.25
  -2  -8   7    1.08    0.24
  -3  -8  -7    0.28    0.18
  -3  -8   7    0.45    0.21
   4  -8   7    0.19    0.06
  -4  -8  -7    0.16    0.14
  -4  -8   7    0.01    0.16
   0  -9   7    0.24    0.16
   0  -9  -7   -0.28    0.10
   1  -9   7    0.11    0.16
  -1  -9  -7   -0.02    0.16
   1  -9  -7   -0.01    0.14
  -1  -9   7   -0.02    0.16
  -2  -9  -7    0.03    0.15
   2  -9   7   -0.05    0.15
  -2  -9   7   -0.03    0.15
  -3  -9  -7    0.11    0.14
  -3  -9   7    0.10    0.18
  -4  -9  -7   -0.12    0.14
   4  -9   7    0.04    0.07
  -4  -9   7   -0.10    0.18
   0 -10   7    0.15    0.20
   0 -10  -7    0.27    0.19
  -1 -10  -7    2.09    0.34
   1 -10   7    2.47    0.40
  -1 -10   7    2.32    0.37
   1 -10  -7    2.54    0.35
  -2 -10  -7   -0.13    0.15
  -2 -10   7   -0.19    0.15
   0   0   8    1.90    0.14
   0   0  -8    2.04    0.13
   0   0  -8    1.92    0.13
   1   0  -8    6.36    0.26
   1   0   8    7.93    0.24
  -1   0  -8    6.86    0.25
   1   0   8    6.91    0.27
  -1   0  -8    6.56    0.27
   2   0   8  290.61    7.11
   2   0  -8  286.71    7.19
   2   0   8  294.34    7.18
  -2   0  -8  285.55    7.11
   3   0   8    3.23    0.24
   3   0   8    2.97    0.19
   3   0  -8    3.23    0.21
   3   0  -8    3.45    0.25
  -3   0  -8    2.94    0.16
  -4   0   8   -0.37    0.84
   4   0  -8    0.79    0.15
   4   0   8    0.70    0.15
   4   0  -8    0.62    0.15
  -4   0  -8   -0.23    0.79
   4   0   8    0.90    0.15
   5   0  -8    0.94    0.20
   5   0   8    0.60    0.18
  -5   0   8   -0.63    0.88
   5   0   8    0.51    0.13
  -5   0  -8    0.48    1.07
   5   0  -8    0.92    0.19
  -6   0  -8   -0.11    0.96
   6   0   8    1.62    0.24
  -6   0   8    0.38    1.28
   0  -1  -8    0.04    0.07
   0   1   8    0.22    0.10
   0   1  -8   -0.04    0.03
   0  -1  -8   -0.06    0.04
   0  -1   8    0.01    0.04
   0  -1   8   -0.01    0.05
   1  -1   8   19.61    0.55
  -1  -1  -8   18.78    0.54
   1  -1   8   18.24    0.51
   1   1  -8   18.46    0.52
  -1   1   8   18.49    0.60
   1   1   8   17.97    0.57
  -1   1  -8   17.91    0.55
   1   1   8   18.03    0.52
   2  -1   8    2.32    0.14
   2   1  -8    2.05    0.16
   2   1  -8    2.39    0.18
   2  -1   8    2.15    0.18
  -2  -1  -8    2.31    0.14
   2   1   8    2.33    0.18
   2  -1  -8    2.11    0.21
   2   1   8    2.38    0.16
   3  -1   8    4.86    0.29
   3  -1   8    4.07    0.23
   3   1  -8    4.67    0.26
   3   1  -8    4.74    0.28
  -3  -1  -8    4.40    0.22
   3   1   8    5.00    0.30
   3   1   8    4.05    0.24
   3  -1  -8    4.84    0.32
   4  -1   8    0.00    0.08
   4  -1   8   -0.10    0.08
   4   1  -8   -0.10    0.08
   4   1  -8   -0.09    0.09
  -4   1   8   -0.18    0.70
  -4   1  -8   -0.28    0.40
   4   1   8    0.01    0.09
   4  -1  -8    0.11    0.11
   4  -1  -8   -0.01    0.08
  -4  -1   8   -0.48    0.93
   4   1   8   -0.12    0.07
   5  -1   8   -0.03    0.12
   5  -1   8    0.14    0.11
  -5   1   8   -0.77    0.59
   5   1  -8   -0.06    0.16
  -5  -1  -8    0.14    1.24
   5   1  -8    0.14    0.12
   5  -1  -8    0.06    0.14
  -5  -1   8   -0.42    1.10
   5  -1  -8    0.02    0.11
   5   1   8    0.08    0.12
   5   1   8    0.13    0.10
   6  -1   8    0.20    0.13
  -6  -1  -8    0.09    1.19
  -6  -1   8    0.23    1.47
   6  -1  -8    0.00    0.12
  -7  -1  -8   -0.17    1.16
   7  -1   8    0.11    0.16
  -7  -1   8    0.60    1.59
   0  -2   8    1.34    0.07
   0  -2   8    1.49    0.09
   0  -2  -8    1.31    0.11
   0   2   8    1.59    0.17
   1  -2   8   96.91    2.47
  -1   2   8  100.48    2.56
  -1  -2  -8   97.35    2.49
   1   2  -8   96.88    2.39
   1  -2   8   97.26    2.40
  -1   2  -8   96.93    2.50
   1   2   8   97.38    2.53
   1  -2  -8   97.05    2.45
  -1  -2   8   94.70    2.40
   2  -2   8   13.27    0.39
   2   2  -8   13.01    0.42
   2   2  -8   12.03    0.43
  -2  -2  -8   12.85    0.44
   2  -2   8   12.42    0.48
   2   2   8   12.47    0.42
   2   2   8   13.17    0.49
   2  -2  -8   13.16    0.53
  -2  -2   8   12.20    0.48
  -3  -2  -8    1.23    0.14
   3  -2   8    1.42    0.19
   3  -2   8    1.68    0.15
   3   2  -8    1.74    0.18
   3   2  -8    1.37    0.16
   3   2   8    1.19    0.15
   3   2   8    1.43    0.19
  -3  -2   8   -0.04    0.90
   3  -2  -8    1.48    0.23
   4   2  -8    0.13    0.11
   4  -2   8    0.06    0.08
  -4  -2  -8    0.15    0.10
   4  -2   8   -0.08    0.08
   4  -2  -8    0.05    0.09
   4   2   8   -0.06    0.11
   4   2   8    0.03    0.10
  -4  -2   8   -0.52    0.95
   4  -2  -8    0.04    0.11
   5   2  -8    1.33    0.23
   5  -2   8    1.23    0.24
   5  -2   8    1.22    0.18
   5   2   8    0.92    0.21
  -5  -2   8   -1.08    1.02
   5  -2  -8    1.05    0.19
   5  -2  -8    0.82    0.22
   6  -2   8    0.09    0.10
  -6  -2  -8    0.24    1.44
  -6  -2   8   -0.24    1.35
   6  -2  -8    0.21    0.15
  -7  -2  -8   -0.65    1.27
   7  -2   8    0.76    0.20
  -7  -2   8    0.25    1.73
   7  -2  -8    0.46    0.18
   0  -3  -8   -0.01    0.05
   0  -3   8    0.01    0.04
   0  -3   8   -0.01    0.04
   0   3   8   -0.02    0.09
   0  -3   8   -0.02    0.04
   1  -3   8    1.21    0.06
   1  -3   8    1.25    0.14
  -1  -3  -8    1.26    0.14
   1   3  -8    1.31    0.08
  -1   3   8    1.28    0.19
   1  -3  -8    1.17    0.12
  -1  -3   8    1.25    0.07
   1   3   8    1.36    0.17
  -2  -3  -8    0.14    0.09
   2  -3   8   -0.02    0.08
   2   3  -8    0.05    0.05
   2  -3   8    0.06    0.04
   2   3   8   -0.08    0.08
  -2  -3   8    0.06    0.06
   2  -3  -8   -0.05    0.04
   3  -3   8    1.23    0.19
  -3  -3  -8    0.94    0.14
   3   3  -8    1.21    0.15
   3  -3   8    1.37    0.13
   3   3   8    1.23    0.20
  -3  -3   8   -0.35    0.72
   3  -3  -8    0.95    0.20
   4  -3   8   -0.13    0.10
   4   3  -8    0.02    0.09
  -4  -3  -8   -0.10    0.07
   4  -3   8   -0.08    0.06
  -4  -3   8   -0.56    1.10
   4  -3  -8   -0.02    0.12
   4   3   8   -0.19    0.09
   5  -3   8    0.37    0.12
   5  -3  -8    0.24    0.12
   5   3   8    0.43    0.17
  -5  -3   8   -0.53    1.25
   6  -3   8    0.10    0.12
  -6  -3  -8    0.46    1.67
   6  -3  -8    0.03    0.12
  -6  -3   8    0.26    1.76
   0  -4   8    3.71    0.19
   0  -4   8    3.59    0.14
   0  -4  -8    3.45    0.22
   0   4   8    3.71    0.27
   0  -4   8    3.36    0.14
   0  -4   8    3.63    0.18
   0  -4  -8    3.45    0.17
  -1  -4  -8   33.58    1.04
  -1   4   8   35.14    1.12
   1   4  -8   34.28    0.93
   1  -4   8   35.23    1.02
   1   4   8   35.29    1.09
   1  -4  -8   35.19    1.01
  -1  -4   8   33.61    0.91
   2   4  -8   39.32    1.08
   2  -4   8   39.10    0.99
  -2  -4  -8   39.82    1.17
   2  -4   8   37.84    1.18
   2  -4  -8   38.45    1.09
   2   4   8   38.06    1.21
  -3  -4  -8    0.09    0.09
   3  -4   8    0.13    0.10
   3  -4   8    0.08    0.06
  -3  -4   8    0.17    0.10
   3  -4  -8    0.01    0.11
   3   4   8    0.00    0.11
  -4  -4  -8    0.66    0.14
   4  -4   8    0.56    0.11
   4  -4   8    0.51    0.16
   4  -4  -8    0.87    0.22
   4   4   8    0.84    0.20
  -4  -4   8    0.78    0.22
  -4  -4   8   -0.01    1.63
   5  -4   8    0.39    0.12
   5  -4  -8    0.31    0.13
  -5  -4   8   -0.89    1.20
   6  -4   8    0.27    0.13
  -6  -4   8   -0.09    1.66
   6  -4  -8    0.09    0.13
   0  -5  -8    0.07    0.07
   0  -5   8   -0.01    0.03
   0   5   8   -0.04    0.08
   1  -5   8    1.73    0.19
  -1  -5  -8    1.13    0.17
  -1   5   8    1.55    0.23
   1   5  -8    1.74    0.18
   1  -5  -8    1.56    0.18
   1   5   8    1.58    0.22
  -2  -5  -8    1.61    0.20
   2  -5   8    1.09    0.18
   2  -5  -8    1.28    0.15
   2   5   8    1.00    0.20
   3  -5   8    0.52    0.17
   3  -5   8    0.76    0.09
  -3  -5  -8    0.65    0.16
   3  -5  -8    0.71    0.22
  -3  -5   8    0.62    0.16
   3   5   8    0.84    0.20
  -4  -5  -8    0.05    0.12
   4  -5   8    0.22    0.08
   4  -5   8    0.13    0.13
  -4  -5   8    0.10    0.13
   4  -5  -8    0.14    0.16
   4   5   8   -0.06    0.14
   5  -5   8    0.29    0.11
   5  -5  -8    0.36    0.12
  -5  -5   8    0.15    1.78
   6  -5   8    0.07    0.11
   6  -5  -8    0.14    0.13
  -6  -5   8    0.19    2.16
   0  -6  -8    0.01    0.09
   0   6   8    0.26    0.14
  -1   6   8    0.14    0.12
   1  -6   8    0.26    0.11
  -1  -6  -8    0.23    0.12
   1   6   8    0.31    0.14
   1  -6  -8   -0.01    0.08
   2  -6   8    8.33    0.46
  -2  -6  -8    9.13    0.48
   2   6   8    8.50    0.50
   2  -6  -8    8.92    0.41
  -2  -6   8    9.79    0.50
   3  -6   8    0.55    0.18
  -3  -6  -8    1.10    0.20
   3  -6   8    1.13    0.10
   3  -6  -8    1.49    0.31
   3   6   8    0.95    0.21
  -3  -6   8    1.10    0.22
   4  -6   8    0.19    0.07
  -4  -6  -8    0.05    0.11
   4  -6   8    0.19    0.15
  -4  -6   8    0.11    0.12
   4   6   8    0.12    0.15
   5  -6   8    0.00    0.08
  -6  -6   8   -0.02    2.19
   0  -7  -8   -0.01    0.09
   0   7   8   -0.07    0.11
  -1  -7  -8    0.44    0.15
   1  -7   8    0.52    0.05
  -1   7   8    0.31    0.17
   1  -7  -8    0.39    0.14
  -1  -7   8    0.21    0.15
   1   7   8    0.22    0.14
  -2  -7  -8    4.37    0.34
  -2  -7   8    3.52    0.37
   2   7   8    3.64    0.39
   2  -7  -8    3.71    0.29
  -3  -7  -8    0.30    0.13
   3  -7   8    0.06    0.05
  -3  -7   8    0.44    0.18
   3   7   8    0.15    0.16
   4  -7   8    0.22    0.08
  -4  -7  -8    0.01    0.12
  -4  -7   8   -0.04    0.14
   5  -7   8    0.19    0.09
   0  -8   8   -0.01    0.12
   0   8   8    0.14    0.17
   0  -8  -8    0.13    0.13
   1  -8   8    1.26    0.24
  -1  -8  -8    0.96    0.22
   1   8   8    1.36    0.26
  -1  -8   8    1.39    0.27
   2  -8   8    0.20    0.15
  -2  -8  -8    0.48    0.17
  -2  -8   8   -0.14    0.13
   3  -8   8    0.15    0.04
  -3  -8  -8    0.05    0.13
  -3  -8   8   -0.02    0.15
   4  -8   8    0.07    0.07
  -4  -8  -8   -0.06    0.14
  -4  -8   8    0.04    0.16
   0  -9   8   -0.13    0.16
   0  -9  -8   -0.20    0.13
  -1  -9  -8    0.00    0.15
   1  -9  -8    0.07    0.13
  -1  -9   8    0.11    0.16
  -2  -9  -8    3.58    0.41
   2  -9   8    4.54    0.46
  -2  -9   8    4.55    0.49
  -3  -9  -8    0.24    0.18
  -3  -9   8    0.11    0.21
  -4  -9  -8    0.05    0.18
  -4  -9   8    0.08    0.16
   0 -10   8   -0.07    0.16
   0 -10  -8    0.13    0.16
   1 -10   8   -0.05    0.16
  -1 -10  -8    0.24    0.19
  -1 -10   8   -0.06    0.15
   1 -10  -8   -0.07    0.15
  -2 -10  -8    0.22    0.18
  -2 -10   8    0.59    0.23
   0   0  -9   -0.03    0.05
   0   0   9   -0.09    0.06
   0   0   9   -0.19    0.07
   0   0  -9   -0.04    0.07
   1   0  -9    0.03    0.06
  -1   0   9   -0.12    0.40
   1   0   9   -0.04    0.05
   1   0   9    0.20    0.06
  -1   0  -9    0.08    0.04
   2   0  -9    0.31    0.11
  -2   0  -9    0.16    0.06
  -2   0   9   -0.46    0.61
   2   0   9    0.15    0.08
   2   0   9    0.14    0.09
  -3   0   9    0.03    0.76
   3   0  -9    0.00    0.09
   3   0  -9   -0.03    0.07
   3   0   9   -0.03    0.06
   3   0   9    0.06    0.09
  -3   0  -9    0.02    0.05
  -4   0  -9   -0.19    0.75
   4   0  -9    0.02    0.09
   4   0  -9   -0.01    0.10
   4   0   9    0.07    0.09
   4   0   9   -0.04    0.08
  -4   0   9   -0.49    0.73
   5   0   9   -0.01    0.14
   5   0  -9    0.35    0.16
   5   0   9   -0.01    0.09
  -5   0  -9    0.07    0.94
  -5   0   9    0.01    1.14
   5   0  -9   -0.02    0.11
  -6   0   9   -0.48    0.94
   6   0   9   -0.02    0.11
  -6   0  -9    0.50    1.00
   0  -1   9    0.11    0.06
   0   1   9   -0.06    0.07
   0  -1  -9   -0.05    0.04
   0  -1  -9   -0.08    0.06
   0   1  -9    0.20    0.04
   0  -1   9   -0.05    0.04
  -1   1   9   11.16    0.42
   1   1  -9   11.67    0.35
   1  -1   9   11.29    0.34
   1  -1   9   11.71    0.38
  -1  -1  -9   11.40    0.38
   1   1  -9   10.76    0.34
   1  -1  -9   11.57    0.35
   1   1   9   11.10    0.36
   1   1   9   11.71    0.41
  -1   1  -9   11.59    0.39
  -2  -1  -9   19.38    0.60
   2   1  -9   19.80    0.62
   2  -1   9   20.28    0.59
   2   1  -9   20.69    0.62
   2  -1   9   20.26    0.66
   2   1   9   19.31    0.60
   2   1   9   19.97    0.66
   2  -1  -9   20.70    0.70
   3   1  -9    1.78    0.19
   3  -1   9    1.76    0.20
   3   1  -9    1.67    0.19
   3  -1   9    1.77    0.17
  -3  -1  -9    1.76    0.14
   3  -1  -9    1.96    0.24
   3   1   9    1.05    0.16
   3   1   9    1.27    0.15
   4   1  -9   -0.14    0.09
  -4   1   9   -0.34    0.64
   4  -1   9   -0.07    0.08
   4  -1   9   -0.04    0.07
   4   1  -9   -0.11    0.08
   4   1   9    0.06    0.09
   4   1   9   -0.04    0.08
   4  -1  -9    0.04    0.09
  -4   1  -9    0.12    0.47
   4  -1  -9    0.15    0.12
  -4  -1   9   -0.78    0.69
  -5  -1  -9   -0.14    1.15
   5   1  -9    0.62    0.18
   5  -1   9    0.71    0.17
  -5   1   9   -0.36    0.68
   5  -1   9    0.55    0.14
   5   1   9    0.30    0.13
   5  -1  -9    0.51    0.19
   5  -1  -9    0.59    0.16
  -5  -1   9   -0.37    1.01
   5   1   9    0.62    0.20
   6  -1   9    0.26    0.13
  -6  -1  -9   -0.09    1.08
  -6  -1   9   -0.28    1.21
   6  -1  -9   -0.01    0.13
  -7  -1  -9    0.04    1.22
   7  -1   9    0.07    0.19
  -7  -1   9    0.16    1.44
   0  -2  -9   13.76    0.46
   0  -2   9   14.41    0.42
   0   2   9   14.56    0.51
   0  -2   9   14.86    0.39
   0   2  -9   14.66    0.40
  -1  -2  -9   18.12    0.57
   1  -2   9   19.05    0.56
   1  -2   9   18.36    0.50
  -1   2   9   19.21    0.65
   1   2  -9   18.03    0.48
   1   2   9   18.72    0.62
  -1   2  -9   18.84    0.60
   1  -2  -9   17.86    0.54
  -2  -2  -9    2.36    0.16
   2   2  -9    2.45    0.15
   2  -2   9    2.06    0.18
   2   2  -9    2.25    0.16
   2  -2   9    2.30    0.13
  -2  -2   9    2.17    0.16
   2   2   9    2.38    0.15
   2  -2  -9    2.36    0.12
   2   2   9    2.34    0.20
   3  -2   9   11.05    0.48
   3   2  -9   11.30    0.44
   3  -2   9   11.60    0.40
  -3  -2  -9   11.50    0.43
   3   2  -9   10.85    0.44
   3   2   9   10.69    0.42
   3  -2  -9   11.55    0.54
   3   2   9   11.31    0.50
  -4  -2  -9    1.29    0.17
   4  -2   9    1.39    0.21
   4  -2   9    1.53    0.17
   4   2  -9    1.24    0.19
  -4  -2   9   -0.68    0.90
   4  -2  -9    1.10    0.21
   4   2   9    1.39    0.22
   5  -2   9    0.03    0.11
   5  -2   9   -0.04    0.09
   5   2  -9    0.09    0.12
   5   2   9   -0.09    0.12
   5  -2  -9    0.06    0.14
  -5  -2   9   -0.46    1.32
   5  -2  -9   -0.03    0.10
  -6  -2  -9   -0.32    1.26
   6  -2  -9    1.84    0.27
  -6  -2   9    0.07    1.41
   7  -2   9    1.22    0.24
  -7  -2  -9   -0.20    1.48
   7  -2  -9    1.05    0.22
  -7  -2   9    0.15    1.76
   0  -3  -9   -0.05    0.04
   0  -3   9   -0.03    0.04
   0  -3   9   -0.07    0.04
   0  -3   9    0.02    0.04
   0   3   9   -0.13    0.08
   1   3  -9    0.07    0.03
  -1   3   9    0.35    0.12
   1  -3   9    0.14    0.03
  -1  -3  -9    0.16    0.07
   1  -3   9   -0.05    0.06
   1  -3  -9    0.08    0.05
  -1  -3   9    0.14    0.03
   1   3   9    0.05    0.09
  -2  -3  -9   15.99    0.57
   2   3  -9   17.13    0.51
   2  -3   9   17.26    0.60
   2  -3   9   16.49    0.47
  -2  -3   9   15.56    0.51
   2   3   9   17.08    0.63
   2  -3  -9   16.13    0.50
  -3  -3  -9    0.15    0.09
   3   3  -9    0.10    0.08
   3  -3   9    0.20    0.11
   3  -3   9    0.13    0.06
   3  -3  -9   -0.09    0.10
   3   3   9    0.10    0.12
  -3  -3   9   -0.07    0.98
   4   3  -9   -0.09    0.09
   4  -3   9   -0.10    0.08
  -4  -3  -9    0.01    0.08
   4  -3   9    0.03    0.07
  -4  -3   9   -0.41    1.15
   4  -3  -9   -0.17    0.09
   4   3   9    0.01    0.11
   5  -3   9    0.12    0.10
   5   3   9   -0.08    0.12
  -5  -3   9   -0.20    1.39
   5  -3  -9    0.05    0.10
   6  -3   9    0.81    0.18
  -6  -3  -9    0.02    1.55
  -6  -3   9   -0.71    1.36
   6  -3  -9    0.67    0.19
   0  -4   9    3.42    0.14
   0   4   9    3.47    0.26
   0  -4   9    3.14    0.16
   0  -4   9    2.93    0.14
   0  -4   9    2.96    0.16
   0  -4  -9    3.03    0.21
   1  -4   9    1.02    0.05
  -1   4   9    1.18    0.20
  -1  -4  -9    0.88    0.13
   1   4  -9    1.02    0.09
   1  -4   9    1.30    0.15
  -1  -4   9    0.99    0.07
   1   4   9    1.15    0.18
   1  -4  -9    0.89    0.12
   2  -4   9   23.70    0.62
   2  -4   9   23.94    0.80
   2   4  -9   23.36    0.69
  -2  -4  -9   23.63    0.79
   2  -4  -9   22.88    0.71
   2   4   9   22.60    0.83
  -3  -4  -9    0.51    0.13
   3  -4   9    0.57    0.09
   3  -4   9    0.53    0.14
  -3  -4   9    0.90    0.16
   3   4   9    0.65    0.18
   3  -4  -9    0.57    0.19
  -4  -4  -9    0.43    0.13
   4  -4   9    0.60    0.17
   4  -4   9    0.50    0.10
   4   4   9    0.41    0.18
   4  -4  -9    0.51    0.19
  -4  -4   9   -0.56    1.20
   5  -4   9    0.09    0.09
   5  -4  -9    0.05    0.11
  -5  -4   9   -0.08    1.84
   6  -4   9    0.46    0.16
   6  -4  -9    0.40    0.15
  -6  -4   9   -0.04    1.91
   0  -5   9    0.04    0.06
   0  -5  -9   -0.02    0.06
   0  -5   9   -0.02    0.05
   0   5   9   -0.11    0.09
   1  -5   9    9.91    0.27
   1  -5   9    9.74    0.27
  -1  -5  -9    9.96    0.45
   1  -5   9    9.97    0.42
  -1   5   9   10.08    0.51
   1  -5  -9   10.37    0.43
   1   5   9    9.74    0.50
   2  -5   9    0.34    0.04
  -2  -5  -9    0.45    0.12
   2  -5   9    0.46    0.13
   2   5   9    0.49    0.15
   2  -5  -9    0.31    0.09
   3  -5   9   10.65    0.55
   3  -5   9   11.44    0.37
  -3  -5  -9   11.79    0.53
   3  -5  -9   11.97    0.66
  -3  -5   9   11.59    0.53
   3   5   9   12.10    0.59
   4  -5   9    0.11    0.07
  -4  -5  -9    0.01    0.11
   4  -5   9   -0.15    0.10
   4   5   9    0.06    0.15
  -4  -5   9   -0.18    0.10
   4  -5  -9    0.14    0.17
   5  -5   9    0.67    0.13
  -5  -5   9    0.51    2.03
   6  -5   9    0.06    0.11
  -6  -5   9    0.49    2.10
   6  -5  -9    0.31    0.15
   0  -6  -9    0.40    0.13
   0   6   9    0.41    0.15
  -1  -6  -9   -0.09    0.09
   1  -6   9    0.13    0.03
   1  -6   9   -0.03    0.12
  -1   6   9    0.16    0.12
   1  -6   9    0.11    0.03
   1   6   9    0.34    0.14
   1  -6  -9    0.19    0.10
  -2  -6  -9    4.76    0.33
   2  -6   9    4.57    0.34
  -2  -6   9    4.65    0.34
   2   6   9    4.49    0.37
   2  -6  -9    4.87    0.29
   3  -6   9    0.01    0.05
  -3  -6  -9    0.06    0.13
   3  -6   9    0.03    0.12
  -3  -6   9    0.17    0.13
   3  -6  -9   -0.07    0.15
   3   6   9    0.18    0.15
   4  -6   9    1.38    0.15
   4  -6   9    1.75    0.29
  -4  -6  -9    1.44    0.24
   4   6   9    1.12    0.27
  -4  -6   9    1.59    0.25
   5  -6   9   -0.01    0.09
   0  -7  -9    0.08    0.11
   0   7   9    0.05    0.11
  -1  -7  -9    1.96    0.26
   1  -7   9    2.38    0.11
  -1   7   9    2.35    0.33
   1  -7  -9    2.56    0.28
  -1  -7   9    2.31    0.29
   1   7   9    2.22    0.30
  -2  -7  -9    1.98    0.28
  -2  -7   9    2.64    0.32
   2   7   9    2.15    0.31
   2  -7  -9    2.28    0.25
   3  -7   9    9.90    0.32
  -3  -7  -9   10.54    0.56
   3   7   9    9.48    0.60
  -3  -7   9   10.62    0.59
   4  -7   9    0.19    0.08
  -4  -7  -9    0.32    0.15
  -4  -7   9    0.00    0.14
   5  -7   9    0.44    0.12
   0   8   9    0.00    0.13
   0  -8  -9   -0.03    0.10
   0  -8   9   -0.07    0.14
   1  -8   9    0.71    0.21
  -1  -8  -9    0.68    0.20
   1   8   9    1.05    0.25
   1  -8  -9    0.97    0.21
  -1  -8   9    1.18    0.24
   2  -8   9    0.20    0.16
  -2  -8  -9    0.28    0.15
  -2  -8   9    0.01    0.16
  -3  -8  -9    0.15    0.15
   3  -8   9    0.03    0.04
  -3  -8   9    0.08    0.16
  -4  -8  -9    0.12    0.17
   4  -8   9   -0.09    0.06
  -4  -8   9   -0.08    0.15
   0  -9   9   -0.02    0.15
   0  -9  -9   -0.11    0.12
   1  -9   9    0.29    0.17
  -1  -9  -9   -0.15    0.14
  -1  -9   9    0.27    0.20
   1  -9  -9    0.36    0.16
  -2  -9  -9    0.68    0.21
   2  -9   9    0.14    0.16
  -2  -9   9    0.09    0.17
  -3  -9  -9    0.09    0.18
  -3  -9   9   -0.04    0.15
   0 -10   9   -0.14    0.14
   0 -10  -9    0.18    0.16
  -1 -10  -9    0.18    0.18
   1 -10   9   -0.02    0.20
  -1 -10   9   -0.10    0.16
   1 -10  -9    0.50    0.20
  -2 -10  -9   -0.11    0.13
  -2 -10   9   -0.11    0.16
   0   0  10   31.35    0.86
   0   0 -10   32.73    0.88
   0   0 -10   33.60    0.89
   1   0  10  147.98    3.59
  -1   0 -10  146.89    3.62
   1   0 -10  141.00    3.62
   1   0  10  143.28    3.63
   2   0  10   88.23    2.30
   2   0 -10   88.21    2.31
  -2   0 -10   85.94    2.24
   2   0  10   87.33    2.24
   3   0 -10    5.15    0.27
   3   0  10    5.09    0.30
   3   0  10    4.97    0.25
   3   0 -10    5.02    0.31
  -3   0 -10    5.33    0.24
   4   0  10    2.52    0.27
   4   0 -10    2.53    0.27
   4   0  10    2.40    0.22
   4   0 -10    3.09    0.27
  -5   0  10   -0.66    0.94
   5   0  10    0.06    0.12
   5   0 -10    0.22    0.14
  -5   0 -10    0.47    1.11
   5   0 -10    0.01    0.13
   5   0  10    0.19    0.11
  -6   0 -10    0.29    1.00
  -6   0  10    0.04    1.11
   6   0  10    0.11    0.11
   0  -1  10    0.01    0.04
   0   1 -10    0.03    0.03
   0  -1  10   -0.04    0.05
   0   1  10   -0.01    0.07
   0  -1 -10    0.03    0.04
   0   1  10    0.17    0.39
  -1   1  10    2.03    0.17
   1  -1  10    1.81    0.13
   1   1 -10    1.68    0.11
   1  -1  10    2.06    0.11
   1   1 -10    1.69    0.12
  -1  -1 -10    1.70    0.12
   1   1  10    2.13    0.18
  -1   1 -10    1.85    0.16
   1  -1 -10    1.84    0.11
   1   1  10    1.79    0.12
   2   1 -10   11.64    0.42
   2  -1  10   11.05    0.37
   2  -1  10   11.32    0.43
  -2  -1 -10   11.30    0.39
   2   1 -10   11.40    0.41
   2   1  10   10.90    0.44
   2  -1 -10   11.34    0.47
   2   1  10   11.29    0.39
   3  -1  10   10.02    0.45
   3   1 -10   10.25    0.41
  -3  -1 -10   10.30    0.38
   3   1 -10    9.98    0.44
   3  -1  10    9.84    0.38
   3   1  10   10.16    0.39
   3  -1 -10   10.23    0.49
   3   1  10    9.36    0.44
   4   1 -10    0.62    0.15
   4   1 -10    0.24    0.12
   4  -1  10    0.15    0.12
   4  -1  10    0.38    0.10
  -4   1  10    0.11    0.80
   4  -1 -10    0.49    0.16
   4   1  10    0.33    0.11
  -4  -1  10   -0.33    0.89
  -4   1 -10   -0.03    0.41
   4  -1 -10    0.44    0.12
   4   1  10    0.26    0.13
  -5  -1 -10   -0.46    1.04
   5  -1  10   -0.03    0.09
   5  -1  10   -0.04    0.10
   5   1 -10    0.18    0.13
  -5   1  10   -0.56    0.60
   5  -1 -10    0.17    0.14
  -5  -1  10    0.01    1.22
   5   1  10    0.01    0.14
   5  -1 -10    0.00    0.10
   5   1  10    0.11    0.11
   6  -1  10    0.22    0.13
  -6  -1 -10   -0.27    1.13
  -6  -1  10   -0.22    1.26
   6  -1 -10    0.33    0.16
  -7  -1 -10   -0.32    1.11
  -7  -1  10    0.17    1.48
   0  -2  10   30.33    0.82
   0   2 -10   31.14    0.79
   0  -2 -10   30.92    0.86
   0  -2  10   30.01    0.78
   0   2  10   30.88    0.93
  -1  -2 -10    4.52    0.22
   1   2 -10    3.55    0.13
   1  -2  10    4.64    0.21
   1   2 -10    4.51    0.14
  -1   2  10    4.65    0.27
   1  -2  10    4.35    0.16
   1   2  10    4.38    0.25
   1  -2 -10    4.41    0.19
   2   2 -10    3.45    0.17
   2  -2  10    3.43    0.16
   2   2 -10    2.72    0.18
   2  -2  10    3.43    0.22
  -2  -2 -10    2.81    0.19
   2   2  10    3.16    0.24
  -2  -2  10    2.90    0.18
   2   2  10    3.05    0.18
   2  -2 -10    2.91    0.14
   3   2 -10    0.20    0.10
   3  -2  10    0.22    0.11
   3   2 -10    0.31    0.10
  -3  -2 -10    0.26    0.08
   3  -2  10    0.15    0.07
   3   2  10    0.21    0.12
  -3  -2  10   -0.32    0.90
   3  -2 -10    0.19    0.12
   3   2  10    0.24    0.09
  -4  -2 -10    0.00    0.07
   4   2 -10    0.00    0.08
   4  -2  10   -0.07    0.10
   4  -2  10   -0.07    0.06
   4  -2 -10    0.10    0.13
  -4  -2  10   -0.27    0.99
   4   2  10   -0.03    0.10
   5  -2  10    0.07    0.10
   5  -2  10    0.16    0.14
   5   2 -10    0.18    0.17
  -5  -2  10   -0.28    1.25
   5  -2 -10    0.06    0.13
   5   2  10    0.03    0.13
   5  -2 -10    0.10    0.11
   6  -2  10    0.25    0.13
  -6  -2 -10   -0.12    1.39
   6  -2 -10    0.19    0.15
  -6  -2  10   -0.39    1.28
  -7  -2 -10    0.58    1.89
   7  -2  10    0.42    0.17
  -7  -2  10   -0.44    1.43
   0  -3 -10   -0.09    0.04
   0   3  10   -0.13    0.07
   0  -3  10    0.02    0.04
   0  -3  10   -0.05    0.03
   0  -3  10   -0.02    0.04
   1  -3  10    0.15    0.07
  -1   3  10   -0.10    0.08
  -1  -3 -10    0.01    0.05
   1  -3  10    0.05    0.03
   1  -3 -10    0.08    0.06
   1   3  10    0.02    0.09
   2  -3  10   33.90    1.01
   2  -3  10   33.32    0.88
  -2  -3 -10   33.22    0.99
   2  -3 -10   33.22    0.92
  -2  -3  10   31.67    0.92
   2   3  10   33.69    1.06
   3  -3  10    0.05    0.09
  -3  -3 -10    0.03    0.07
   3   3 -10    0.18    0.08
   3  -3  10    0.07    0.06
   3   3  10    0.08    0.12
   3  -3 -10    0.07    0.12
  -3  -3  10   -0.22    0.77
  -4  -3 -10    0.04    0.08
   4  -3  10    0.02    0.10
   4  -3  10   -0.05    0.06
   4  -3 -10   -0.02    0.11
   4   3  10    0.07    0.12
  -4  -3  10   -0.20    1.12
   5  -3  10    0.02    0.09
   5  -3 -10    0.10    0.11
  -5  -3  10    0.09    1.61
   6  -3  10    0.87    0.18
  -6  -3 -10    0.19    1.58
   6  -3 -10    0.98    0.21
  -6  -3  10    0.32    1.74
   0  -4 -10    0.40    0.10
   0   4  10    0.51    0.14
   0  -4  10    0.41    0.06
   0  -4  10    0.55    0.08
   0  -4  10    0.56    0.08
   0  -4  10    0.58    0.07
   1   4 -10   16.31    0.46
   1  -4  10   17.36    0.46
  -1   4  10   16.73    0.68
  -1  -4 -10   17.46    0.61
   1  -4  10   17.63    0.57
   1  -4 -10   16.87    0.58
  -1  -4  10   16.22    0.45
   1   4  10   17.64    0.66
   2  -4  10    0.19    0.05
   2  -4  10    0.15    0.10
  -2  -4 -10    0.21    0.10
   2   4 -10    0.39    0.11
   2  -4 -10    0.15    0.07
   2   4  10    0.26    0.12
  -3  -4 -10    0.49    0.13
   3  -4  10    0.56    0.16
   3  -4  10    0.45    0.08
   3   4  10    0.62    0.18
   3  -4 -10    0.46    0.17
   4  -4  10    0.68    0.12
   4  -4  10    0.52    0.18
  -4  -4 -10    0.67    0.15
   4  -4 -10    0.45    0.19
   4   4  10    1.07    0.22
  -4  -4  10   -0.14    1.19
   5  -4  10    0.07    0.09
   5  -4 -10    0.12    0.11
  -5  -4  10   -0.66    1.34
   6  -4  10    0.04    0.11
   6  -4 -10   -0.02    0.11
  -6  -4  10   -0.60    1.62
   0  -5  10    0.01    0.06
   0  -5 -10   -0.02    0.06
   0   5  10   -0.13    0.09
  -1   5  10    1.01    0.20
   1  -5  10    1.09    0.07
   1  -5  10    1.19    0.16
  -1  -5 -10    1.50    0.19
   1  -5  10    1.26    0.07
   1   5  10    1.09    0.19
   1  -5 -10    0.94    0.14
   2  -5  10    8.04    0.41
  -2  -5 -10    7.97    0.41
   2  -5  10    7.91    0.24
   2   5  10    7.49    0.45
   2  -5 -10    7.84    0.35
  -3  -5 -10   19.65    0.74
   3  -5  10   19.99    0.58
   3  -5  10   18.99    0.77
  -3  -5  10   20.08    0.76
   3  -5 -10   19.69    0.90
   3   5  10   18.17    0.79
   4  -5  10    0.58    0.18
  -4  -5 -10    0.22    0.13
   4  -5  10    0.36    0.10
   4  -5 -10    0.92    0.38
  -4  -5  10    0.43    0.16
   4   5  10    0.36    0.18
   5  -5  10    0.19    0.10
  -5  -5  10    0.84    2.04
  -6  -5  10    0.34    1.99
   6  -5 -10    0.36    0.16
   0  -6 -10    1.22    0.19
   0   6  10    1.20    0.23
  -1  -6 -10    3.85    0.29
   1  -6  10    4.03    0.14
  -1   6  10    4.21    0.41
   1  -6 -10    4.04    0.28
   1   6  10    3.88    0.33
   2  -6  10    9.71    0.50
   2  -6  10    9.96    0.28
  -2  -6 -10   10.20    0.50
   2   6  10   10.12    0.55
   2  -6 -10    9.69    0.44
  -3  -6 -10    0.12    0.12
   3  -6  10    0.21    0.14
   3  -6  10    0.16    0.06
   3  -6 -10   -0.01    0.16
  -3  -6  10    0.05    0.11
   3   6  10    0.03    0.13
  -4  -6 -10    0.37    0.16
   4  -6  10    0.16    0.08
   4  -6  10    0.27    0.17
  -4  -6  10    0.18    0.13
   4   6  10    0.46    0.21
   5  -6  10    0.18    0.11
   0  -7 -10   -0.07    0.08
   0   7  10   -0.08    0.12
   1  -7  10    0.05    0.04
  -1   7  10   -0.03    0.12
  -1  -7 -10    0.11    0.11
   1  -7 -10    0.07    0.11
   1   7  10   -0.03    0.13
  -2  -7 -10    0.80    0.18
   2   7  10    0.76    0.21
  -2  -7  10    0.89    0.22
   2  -7 -10    0.73    0.16
  -3  -7 -10    4.39    0.41
   3  -7  10    3.66    0.17
   3   7  10    3.87    0.44
  -3  -7  10    3.86    0.40
  -4  -7 -10    0.20    0.14
   4  -7  10    0.08    0.07
  -4  -7  10   -0.03    0.16
   5  -7  10    0.07    0.10
   0  -8  10    0.49    0.19
   0  -8 -10    0.65    0.18
   0   8  10    0.59    0.22
  -1  -8 -10    0.05    0.12
   1   8  10    0.24    0.17
  -1  -8  10    0.23    0.15
   1  -8 -10    0.39    0.15
   2  -8  10    1.70    0.28
  -2  -8 -10    1.58    0.27
   2   8  10    1.79    0.41
  -2  -8  10    1.96    0.31
   3  -8  10    0.20    0.06
  -3  -8 -10    0.17    0.15
  -3  -8  10    0.35    0.18
  -4  -8 -10   -0.13    0.11
   4  -8  10   -0.08    0.07
  -4  -8  10    0.04    0.17
   0  -9 -10    0.03    0.11
   0  -9  10   -0.08    0.15
  -1  -9 -10    0.44    0.18
   1  -9  10    0.65    0.23
   1  -9 -10    0.27    0.14
  -1  -9  10    0.53    0.21
  -2  -9 -10    1.72    0.30
   2  -9  10    2.04    0.11
   2  -9  10    2.04    0.31
  -2  -9  10    2.61    0.38
  -3  -9 -10    0.05    0.15
   3  -9  10    0.03    0.07
  -3  -9  10    0.33    0.18
   0 -10 -10    0.20    0.18
   0 -10  10    0.24    0.21
   1 -10  10    0.31    0.21
  -1 -10 -10    0.47    0.20
   1 -10 -10    0.23    0.17
  -1 -10  10    0.53    0.23
  -2 -10 -10    1.26    0.29
  -2 -10  10    1.00    0.27
  -1   0  11   -0.29    0.34
   1   0  11    0.07    0.06
   1   0  11    0.12    0.08
  -1   0 -11    0.14    0.05
  -1   0  11    0.10    0.07
   1   0 -11   -0.03    0.07
  -2   0  11   -0.19    0.69
  -2   0 -11   -0.02    0.04
   2   0  11    0.07    0.06
   2   0  11    0.02    0.07
   2   0 -11    0.03    0.08
   3   0  11    0.15    0.10
  -3   0  11    0.26    0.93
   3   0  11    0.05    0.07
  -3   0 -11    0.07    0.06
   3   0 -11    0.04    0.10
   4   0 -11    0.08    0.09
  -4   0  11   -0.12    0.94
   4   0  11   -0.04    0.08
  -4   0 -11   -0.15    0.81
   4   0 -11    0.21    0.12
   4   0  11   -0.08    0.07
   5   0 -11   -0.12    0.10
   5   0 -11    0.18    0.14
  -5   0  11   -0.68    0.87
   5   0  11    0.05    0.10
  -5   0 -11    0.12    1.01
   5   0  11   -0.03    0.12
   6   0  11   -0.07    0.11
  -6   0  11   -0.40    1.01
  -6   0 -11    0.36    1.00
   0   1 -11    0.04    0.04
   0  -1  11    0.03    0.05
   0  -1  11   -0.03    0.05
   0   1  11    0.09    0.39
   0   1  11   -0.04    0.07
   0  -1 -11   -0.04    0.03
  -1  -1 -11    0.96    0.10
  -1   1  11    0.85    0.13
   1  -1  11    1.02    0.09
  -1   1  11    0.10    0.47
   1  -1  11    0.85    0.11
   1   1 -11    0.78    0.09
   1   1  11    0.91    0.13
   1  -1 -11    1.17    0.10
   1   1  11    1.07    0.11
   2  -1  11   24.66    0.71
  -2  -1 -11   24.31    0.73
   2  -1  11   24.86    0.77
   2   1 -11   25.26    0.75
   2  -1 -11   24.54    0.81
   2   1  11   24.13    0.72
   2  -1 -11   23.89    0.68
   2   1  11   24.59    0.79
  -3  -1 -11   25.83    0.79
   3  -1  11   26.12    0.79
   3   1 -11   25.74    0.84
   3  -1  11   26.45    0.87
   3   1 -11   25.59    0.82
   3   1  11   27.40    0.81
   3  -1 -11   26.41    0.92
   3   1  11   25.56    0.87
   4  -1  11    7.27    0.34
   4   1 -11    7.01    0.37
   4  -1  11    6.89    0.41
   4   1 -11    7.38    0.40
   4   1  11    6.85    0.35
   4  -1 -11    6.62    0.42
   4   1  11    6.77    0.40
   4  -1 -11    6.36    0.35
  -5  -1 -11   -0.54    1.02
   5  -1  11   -0.09    0.08
   5   1 -11    0.05    0.12
  -5   1  11   -0.37    0.66
   5  -1  11    0.04    0.12
   5  -1 -11   -0.09    0.12
   5   1  11   -0.09    0.11
   5   1  11   -0.01    0.10
   5  -1 -11   -0.01    0.11
  -5  -1  11   -0.37    1.03
   6  -1  11    1.31    0.21
  -6  -1 -11    0.35    1.35
   6  -1 -11    1.38    0.26
  -6  -1  11   -0.68    1.10
  -7  -1 -11    0.11    1.31
  -7  -1  11   -0.51    1.24
   0   2  11  101.31    2.65
   0  -2  11  101.60    2.49
   0  -2 -11   98.79    2.58
   0  -2  11  102.79    2.54
   0   2 -11  102.00    2.50
   1  -2  11    6.01    0.24
   1   2 -11    5.55    0.17
   1  -2  11    5.79    0.21
  -1  -2 -11    5.78    0.26
  -1   2  11    5.95    0.32
   1  -2 -11    5.91    0.24
   1   2  11    5.87    0.30
   2   2 -11   16.45    0.55
  -2  -2 -11   16.46    0.56
   2  -2  11   16.65    0.50
   2  -2  11   17.70    0.59
   2   2 -11   17.34    0.52
   2  -2 -11   16.65    0.50
   2   2  11   16.53    0.54
   2   2  11   17.03    0.62
   3  -2  11    0.34    0.09
  -3  -2 -11    0.28    0.08
   3   2 -11    0.17    0.10
   3  -2  11    0.24    0.11
   3   2 -11    0.36    0.10
   3   2  11    0.43    0.11
   3  -2 -11    0.23    0.13
  -3  -2  11    0.54    1.14
   3   2  11    0.33    0.12
  -4  -2 -11    0.61    0.12
   4  -2  11    0.51    0.15
   4  -2  11    0.59    0.12
   4   2 -11    0.59    0.14
   4   2  11    1.03    0.22
   4  -2 -11    0.43    0.17
  -4  -2  11   -0.11    1.05
   5  -2  11   -0.17    0.13
   5  -2  11   -0.02    0.08
   5   2  11   -0.08    0.11
   5  -2 -11   -0.07    0.10
  -5  -2  11   -0.65    1.07
   5  -2 -11   -0.10    0.13
   6  -2  11    0.03    0.12
  -6  -2 -11    0.40    1.54
  -6  -2  11    0.00    1.52
   6  -2 -11   -0.08    0.12
  -7  -2 -11   -0.04    1.55
  -7  -2  11    0.76    1.94
   0  -3  11    0.10    0.03
   0  -3  11    0.05    0.04
   0  -3  11   -0.05    0.04
   0   3  11    0.08    0.10
   0  -3 -11    0.00    0.05
  -1  -3 -11    7.37    0.33
  -1   3  11    7.65    0.40
   1  -3  11    7.50    0.24
   1  -3  11    7.45    0.30
   1  -3 -11    7.84    0.31
   1   3  11    7.30    0.38
  -2  -3 -11   30.83    0.91
   2  -3  11   30.16    0.92
   2   3 -11   28.86    0.80
   2  -3  11   29.73    0.80
   2   3  11   28.63    0.97
  -2  -3  11   28.62    0.83
   2  -3 -11   29.40    0.83
  -3  -3 -11    0.02    0.08
   3  -3  11   -0.08    0.05
   3   3 -11    0.14    0.07
   3  -3  11    0.10    0.09
   3   3  11    0.01    0.11
   3  -3 -11    0.17    0.13
  -3  -3  11    0.24    1.06
   4  -3  11   -0.16    0.08
   4  -3  11   -0.13    0.06
  -4  -3 -11    0.23    0.10
   4   3  11    0.03    0.12
   4  -3 -11    0.02    0.12
  -4  -3  11    0.39    1.40
   5  -3  11    0.10    0.09
  -5  -3  11   -0.22    1.39
   5  -3 -11    0.22    0.12
   6  -3  11    1.86    0.25
   6  -3 -11    1.64    0.26
  -6  -3  11    0.32    1.72
   0  -4  11    3.33    0.15
   0  -4  11    2.94    0.15
   0  -4 -11    2.90    0.21
   0  -4  11    3.12    0.15
   0   4  11    2.86    0.25
   1  -4  11   19.91    0.54
  -1  -4 -11   19.71    0.69
   1  -4  11   20.78    0.65
  -1   4  11   19.98    0.78
   1   4  11   20.05    0.75
   1  -4 -11   20.79    0.66
   2  -4  11    5.07    0.29
   2  -4  11    4.81    0.19
  -2  -4 -11    4.61    0.29
   2   4  11    5.10    0.34
   2  -4 -11    4.30    0.23
   3  -4  11    6.22    0.26
  -3  -4 -11    6.14    0.35
   3  -4  11    5.87    0.37
   3   4  11    6.89    0.43
   3  -4 -11    6.05    0.44
   4  -4  11    0.84    0.13
   4  -4  11    0.63    0.17
  -4  -4 -11    0.75    0.16
  -4  -4  11   -0.47    1.15
   4   4  11    0.70    0.22
   4  -4 -11    0.74    0.23
   5  -4  11    0.01    0.10
  -5  -4  11    0.57    1.88
   6  -4  11   -0.03    0.10
  -6  -4  11    0.50    2.02
   6  -4 -11    0.40    0.16
   0   5  11   -0.17    0.09
   0  -5 -11    0.00    0.07
  -1   5  11    1.01    0.21
  -1  -5 -11    1.07    0.16
   1  -5  11    0.75    0.13
   1  -5  11    0.99    0.07
   1  -5 -11    0.74    0.13
   1   5  11    0.73    0.17
   2  -5  11   13.25    0.39
   2  -5  11   13.59    0.56
  -2  -5 -11   12.75    0.55
   2  -5 -11   13.63    0.50
   2   5  11   13.30    0.61
   3  -5  11    3.54    0.31
  -3  -5 -11    4.28    0.32
   3  -5  11    3.49    0.19
   3  -5 -11    4.31    0.47
   3   5  11    3.49    0.36
   4  -5  11    0.00    0.06
   4  -5  11   -0.11    0.10
   4   5  11   -0.04    0.13
  -4  -5  11    0.00    0.12
  -5  -5  11    0.98    2.08
   6  -5  11    0.08    0.12
   6  -5 -11    0.09    0.13
  -6  -5  11   -0.54    1.80
   0   6  11    8.40    0.50
   0  -6 -11    9.00    0.43
   1  -6  11    0.05    0.04
  -1   6  11   -0.03    0.10
  -1  -6 -11    0.15    0.09
   1  -6 -11   -0.02    0.07
   1   6  11   -0.04    0.12
   2  -6  11    1.33    0.26
  -2  -6 -11    1.82    0.24
   2  -6  11    1.58    0.09
   2   6  11    1.43    0.25
   2  -6 -11    1.77    0.21
  -3  -6 -11    0.93    0.19
   3  -6  11    0.99    0.10
   3  -6  11    0.97    0.21
   3   6  11    1.24    0.26
  -3  -6  11    0.96    0.20
   3  -6 -11    0.85    0.26
   4  -6  11    0.08    0.07
  -4  -6 -11    0.32    0.16
   4  -6  11    0.15    0.14
  -4  -6  11    0.08    0.14
   5  -6  11   -0.01    0.09
   0  -7 -11   -0.02    0.09
   0   7  11   -0.01    0.13
   1  -7  11    1.35    0.10
  -1   7  11    1.24    0.26
  -1  -7 -11    1.40    0.21
   1   7  11    1.68    0.28
   1  -7 -11    1.71    0.23
   2  -7  11    0.28    0.05
  -2  -7 -11    0.25    0.14
  -2  -7  11    0.23    0.15
   2   7  11    0.25    0.17
   2  -7 -11    0.26    0.12
   3  -7  11    0.24    0.06
  -3  -7 -11    0.32    0.17
  -3  -7  11    0.26    0.16
   3   7  11    0.18    0.18
   4  -7  11   -0.01    0.07
  -4  -7 -11    0.11    0.14
  -4  -7  11   -0.11    0.14
   5  -7  11    0.09    0.10
   0   8  11    1.65    0.31
   0  -8 -11    1.75    0.26
  -1   8  11    8.64    0.60
  -1  -8 -11    9.29    0.52
   1  -8 -11    9.30    0.51
   1   8  11    8.28    0.56
  -1  -8  11    9.23    0.57
   2  -8  11    2.94    0.13
  -2  -8 -11    3.18    0.36
   2   8  11    3.66    0.45
  -2  -8  11    3.52    0.41
  -3  -8 -11    0.09    0.15
   3  -8  11    0.29    0.07
  -3  -8  11    0.24    0.18
  -4  -8 -11    0.00    0.14
   4  -8  11    0.06    0.07
  -4  -8  11    0.02    0.17
   0  -9  11   -0.08    0.11
   0  -9 -11    0.19    0.14
   1  -9  11    0.49    0.20
  -1  -9 -11    0.43    0.18
   1  -9 -11    0.33    0.16
  -1  -9  11   -0.04    0.15
   2  -9  11    0.37    0.18
   2  -9  11    0.18    0.06
  -2  -9 -11    0.20    0.18
  -2  -9  11    0.27    0.18
   3  -9  11    0.03    0.05
  -3  -9 -11    0.10    0.16
  -3  -9  11   -0.15    0.14
   0 -10 -11    2.82    0.39
   0 -10  11    2.92    0.44
  -1 -10 -11    3.58    0.43
   1 -10  11    3.94    0.49
   1 -10 -11    2.72    0.37
  -1 -10  11    3.87    0.49
  -2 -10 -11    0.76    0.25
  -2 -10  11    0.67    0.24
   0   0 -12  126.39    3.19
   0   0 -12  127.10    3.20
   0   0  12  124.42    3.17
   0   0  12  131.64    3.21
   1   0  12    3.96    0.18
  -1   0 -12    3.26    0.18
   1   0 -12    3.29    0.20
  -1   0  12    3.55    0.20
   1   0  12    3.61    0.21
   2   0 -12   -0.03    0.08
   2   0  12    0.06    0.06
   2   0  12    0.04    0.07
  -2   0  12   -0.28    0.55
  -2   0 -12    0.01    0.05
   3   0  12   54.02    1.47
  -3   0 -12   53.78    1.46
   3   0 -12   54.66    1.58
   3   0  12   52.33    1.55
   4   0  12    0.34    0.13
   4   0 -12    0.17    0.11
   4   0  12    0.23    0.11
  -4   0  12    0.08    0.88
   4   0 -12    0.33    0.14
   5   0 -12    0.99    0.22
   5   0  12    0.80    0.20
  -5   0  12   -0.31    1.03
   5   0 -12    0.96    0.20
  -5   0 -12    0.12    1.03
   5   0  12    0.96    0.18
   6   0  12    0.19    0.14
  -6   0 -12   -0.05    0.92
  -6   0  12   -0.09    1.04
   0  -1 -12   -0.04    0.04
   0   1  12    0.01    0.08
   0  -1  12   -0.03    0.05
   0   1 -12    0.04    0.04
   0  -1  12    0.01    0.05
   0   1  12   -0.07    0.34
  -1   1  12   44.22    1.27
   1   1 -12   44.63    1.17
   1  -1  12   46.09    1.21
  -1  -1 -12   43.30    1.21
   1  -1  12   45.64    1.17
   1   1  12   42.90    1.25
   1  -1 -12   44.57    1.18
   1   1  12   44.81    1.19
   2   1 -12    0.71    0.12
  -2   1  12   -0.24    0.52
  -2  -1 -12    0.79    0.11
   2  -1  12    0.96    0.11
   2  -1  12    0.71    0.12
   2   1  12    0.74    0.11
  -2  -1  12   -0.19    0.55
   2  -1 -12    0.64    0.08
   2   1  12    0.83    0.14
  -3  -1 -12    3.76    0.21
   3   1 -12    3.61    0.25
   3  -1  12    3.65    0.26
   3  -1  12    3.53    0.21
   3   1 -12    3.27    0.23
   3   1  12    3.77    0.23
   3  -1 -12    3.27    0.27
   3   1  12    3.91    0.28
  -4   1  12   -0.03    0.78
   4  -1  12    0.45    0.14
   4  -1  12    0.67    0.13
   4   1 -12    0.65    0.15
   4   1 -12    0.60    0.16
   4  -1 -12    0.70    0.18
  -4  -1  12    0.26    1.10
   4   1  12    0.56    0.16
  -4   1 -12    0.08    0.47
   4  -1 -12    0.88    0.16
   4   1  12    0.72    0.14
  -5   1  12   -0.40    0.68
   5  -1  12    0.25    0.11
  -5  -1 -12   -0.41    0.96
   5  -1  12    0.06    0.11
   5   1 -12    0.04    0.12
   5   1  12   -0.11    0.12
   5  -1 -12   -0.05    0.12
   5   1  12    0.01    0.12
  -5  -1  12   -0.16    1.19
   5  -1 -12   -0.04    0.11
   6  -1  12    0.03    0.12
  -6  -1 -12    0.01    1.28
   6  -1 -12   -0.05    0.14
  -6  -1  12   -0.05    1.35
  -7  -1 -12   -0.14    1.31
  -7  -1  12    0.31    1.43
   0  -2  12    0.45    0.06
   0   2  12    0.70    0.14
   0  -2  12    0.64    0.08
   0   2 -12    0.56    0.06
   0  -2 -12    0.50    0.09
   1  -2  12   26.60    0.75
  -1   2  12   25.75    0.85
   1   2 -12   25.40    0.66
  -1  -2 -12   26.11    0.78
   1  -2  12   26.22    0.71
   1  -2 -12   25.52    0.74
   1   2  12   26.33    0.84
   2  -2  12   11.92    0.39
  -2  -2 -12   12.09    0.44
   2  -2  12   11.95    0.46
   2   2 -12   12.14    0.40
   2   2 -12   12.17    0.43
   2  -2 -12   11.44    0.38
   2   2  12   10.93    0.41
   2   2  12   11.64    0.49
   3  -2  12    6.76    0.29
   3   2 -12    6.84    0.32
  -3  -2 -12    6.38    0.31
   3  -2  12    7.05    0.36
   3   2 -12    6.39    0.32
   3  -2 -12    6.28    0.40
   3   2  12    6.20    0.31
   3   2  12    6.78    0.39
   4   2 -12    0.68    0.15
   4  -2  12    0.51    0.12
  -4  -2 -12    0.65    0.12
   4  -2  12    0.79    0.17
  -4  -2  12    0.06    1.10
   4  -2 -12    0.74    0.20
   4   2  12    0.81    0.19
   5  -2  12    0.15    0.11
   5  -2 -12    0.51    0.20
  -5  -2  12    0.05    1.34
   5  -2 -12    0.24    0.13
   6  -2  12    0.09    0.12
  -6  -2 -12    0.59    1.71
   6  -2 -12   -0.11    0.11
  -6  -2  12    0.05    1.57
   0   3  12    0.08    0.09
   0  -3 -12    0.02    0.05
   0  -3  12    0.05    0.03
   0  -3  12    0.03    0.03
   0  -3  12    0.05    0.05
  -1  -3 -12    0.31    0.08
   1  -3  12    0.36    0.08
   1  -3  12    0.40    0.06
  -1   3  12    0.30    0.12
   1   3  12    0.09    0.11
   1  -3 -12    0.38    0.08
   2  -3  12    3.05    0.15
   2   3 -12    3.16    0.15
  -2  -3 -12    3.04    0.21
   2  -3  12    3.01    0.22
   2  -3 -12    2.96    0.17
  -2  -3  12    2.69    0.16
   2   3  12    3.15    0.26
   3  -3  12    0.03    0.06
   3  -3  12   -0.01    0.08
  -3  -3 -12   -0.01    0.07
   3   3 -12   -0.06    0.07
  -3  -3  12   -0.16    0.85
   3   3  12   -0.02    0.12
   3  -3 -12    0.16    0.14
   4  -3  12    0.23    0.12
  -4  -3 -12    0.19    0.11
   4  -3  12    0.37    0.10
  -4  -3  12   -0.21    1.09
   4  -3 -12    0.37    0.17
   4   3  12    0.40    0.16
   5  -3  12    0.00    0.08
  -5  -3  12   -0.13    1.42
   5  -3 -12   -0.03    0.10
   6  -3  12    0.18    0.13
   6  -3 -12   -0.12    0.12
  -6  -3  12   -0.03    1.61
   0   4  12   34.14    1.10
   0  -4  12   32.24    0.88
   0  -4 -12   33.91    1.01
   0  -4  12   33.29    0.88
   1  -4  12   11.48    0.35
  -1  -4 -12   11.69    0.47
  -1   4  12   11.59    0.55
   1  -4  12   11.53    0.42
   1  -4 -12   11.46    0.44
   1   4  12   12.13    0.54
  -2  -4 -12    0.69    0.14
   2  -4  12    0.50    0.12
   2  -4  12    0.91    0.09
   2  -4 -12    0.95    0.13
   2   4  12    1.18    0.20
   3  -4  12    7.63    0.30
   3  -4  12    7.38    0.41
  -3  -4 -12    7.80    0.40
   3   4  12    7.50    0.46
   3  -4 -12    8.02    0.51
   4  -4  12    0.01    0.12
   4  -4  12    0.03    0.07
  -4  -4 -12    0.06    0.10
   4  -4 -12   -0.14    0.13
   4   4  12   -0.07    0.13
  -4  -4  12    0.86    1.64
   5  -4  12    0.05    0.10
  -5  -4  12    0.10    1.61
   6  -4  12    0.03    0.11
  -6  -4  12    0.45    1.99
   6  -4 -12    0.08    0.13
   0  -5 -12    0.01    0.07
   0   5  12   -0.11    0.10
   1  -5  12   25.72    0.82
   1  -5  12   27.19    0.72
  -1   5  12   26.96    1.00
  -1  -5 -12   26.17    0.89
   1  -5 -12   27.38    0.87
   1   5  12   27.16    0.98
   2  -5  12    4.79    0.18
  -2  -5 -12    4.58    0.31
   2  -5  12    4.84    0.31
   2   5  12    4.26    0.36
   2  -5 -12    4.89    0.27
   3  -5  12    5.36    0.23
   3  -5  12    5.45    0.37
  -3  -5 -12    5.12    0.34
   3  -5 -12    3.84    0.43
   3   5  12    5.30    0.40
  -4  -5 -12    0.73    0.17
   4  -5  12    0.50    0.18
   4  -5  12    0.74    0.12
   4   5  12    0.87    0.23
  -4  -5  12    0.56    0.17
  -5  -5  12    0.65    2.04
   6  -5  12    0.05    0.11
  -6  -5  12   -0.06    2.13
   6  -5 -12    0.06    0.14
   0  -6 -12    0.13    0.10
   0   6  12   -0.09    0.12
  -1  -6 -12    0.04    0.09
   1  -6  12    0.00    0.04
  -1   6  12   -0.05    0.12
   1   6  12   -0.17    0.11
   1  -6 -12    0.08    0.09
   2  -6  12   25.37    0.69
  -2  -6 -12   26.83    0.94
   2   6  12   26.47    1.01
   2  -6 -12   23.52    0.83
   3  -6  12    4.21    0.34
   3  -6  12    3.77    0.19
  -3  -6 -12    4.26    0.33
   3   6  12    4.17    0.43
  -3  -6  12    4.20    0.39
   3  -6 -12    4.05    0.46
   4  -6  12    0.96    0.13
  -4  -6 -12    0.77    0.18
   4  -6  12    1.13    0.23
  -4  -6  12    1.25    0.25
   5  -6  12    0.50    0.13
   0   7  12   -0.05    0.13
   0  -7 -12    0.03    0.10
  -1  -7 -12   -0.13    0.09
  -1   7  12   -0.01    0.13
   1  -7  12    0.05    0.05
   1   7  12   -0.16    0.10
   1  -7 -12   -0.16    0.08
   2  -7  12    1.51    0.10
  -2  -7 -12    1.57    0.24
   2   7  12    1.37    0.26
   2  -7 -12    1.52    0.21
   3  -7  12    0.12    0.06
  -3  -7 -12    0.14    0.14
  -3  -7  12    0.12    0.15
   3   7  12    0.32    0.18
  -4  -7 -12    0.04    0.14
   4  -7  12    0.04    0.07
  -4  -7  12   -0.14    0.16
   5  -7  12    0.24    0.11
   0   8  12    0.44    0.20
   0  -8 -12    0.39    0.16
  -1   8  12    0.11    0.22
  -1  -8 -12    0.30    0.14
   1   8  12    0.20    0.18
  -1  -8  12    0.68    0.20
   1  -8 -12    0.34    0.16
   2  -8  12    3.23    0.15
  -2  -8 -12    4.00    0.41
  -2  -8  12    3.69    0.40
   2   8  12    3.28    0.50
  -3  -8 -12   -0.21    0.10
   3  -8  12   -0.01    0.05
  -3  -8  12    0.15    0.16
  -4  -8 -12    0.10    0.15
   4  -8  12    0.19    0.08
  -4  -8  12   -0.02    0.17
   0  -9 -12    0.04    0.13
   0  -9  12    0.10    0.16
  -1  -9 -12    3.40    0.40
   1  -9  12    4.59    0.48
   1  -9 -12    3.80    0.41
  -1  -9  12    4.00    0.46
  -2  -9 -12    3.64    0.42
   2  -9  12    3.43    0.41
   2  -9  12    2.98    0.16
  -2  -9  12    3.28    0.43
   3  -9  12    0.41    0.08
  -3  -9 -12    0.52    0.21
  -3  -9  12    0.50    0.23
   0 -10 -12    0.04    0.14
   0 -10  12    0.12    0.17
  -1 -10 -12    0.13    0.18
   1 -10  12   -0.08    0.16
   1 -10 -12    0.37    0.20
  -1 -10  12   -0.09    0.19
   2 -10  12    0.47    0.31
  -2 -10 -12    0.65    0.23
  -2 -10  12    0.45    0.24
  -1   0 -13    0.17    0.06
  -1   0  13    0.16    0.08
  -1   0  13   -0.18    0.48
   1   0  13    0.33    0.08
   1   0  13    0.04    0.07
   2   0 -13    0.18    0.09
  -2   0 -13   -0.02    0.04
   2   0  13    0.04    0.06
  -2   0  13   -0.19    0.53
   2   0  13    0.00    0.06
   3   0 -13    0.14    0.10
  -3   0 -13    0.12    0.07
   3   0  13    0.08    0.09
  -3   0  13   -0.37    0.81
   3   0  13    0.21    0.09
   4   0  13    0.13    0.09
   4   0 -13   -0.07    0.09
   4   0  13   -0.04    0.09
   4   0 -13    0.07    0.09
  -4   0  13   -0.11    0.84
  -5   0 -13   -0.55    0.82
   5   0  13    0.01    0.09
   5   0 -13    0.05    0.12
  -5   0  13   -0.29    0.97
   5   0 -13   -0.25    0.10
   5   0  13   -0.08    0.12
   6   0  13    0.08    0.21
  -6   0  13   -0.34    1.01
  -6   0 -13    0.26    1.07
   0   1 -13    0.04    0.05
   0   1  13    0.02    0.08
   0  -1  13   -0.01    0.05
   0  -1 -13   -0.03    0.04
   0   1  13   -0.04    0.46
   0  -1  13   -0.04    0.05
  -1   1  13   22.23    0.72
   1   1 -13   21.24    0.62
  -1  -1 -13   21.28    0.66
   1  -1  13   21.54    0.63
   1  -1  13   21.40    0.65
   1   1  13   22.45    0.71
   1   1  13   21.41    0.64
   1  -1 -13   22.33    0.64
   2   1 -13    4.95    0.25
   2  -1  13    5.34    0.27
  -2  -1 -13    5.02    0.24
   2  -1  13    4.68    0.22
   2   1  13    5.06    0.29
   2   1  13    4.68    0.23
   2  -1 -13    4.61    0.20
   3   1 -13    0.38    0.11
  -3   1  13   -0.57    0.64
   3  -1  13    0.39    0.12
   3  -1  13    0.68    0.11
  -3  -1 -13    0.40    0.10
   3   1 -13    0.52    0.12
   3   1  13    0.43    0.13
   3   1  13    0.57    0.11
  -3  -1  13   -0.01    0.95
  -3   1 -13   -0.01    0.55
   3  -1 -13    0.64    0.16
   4  -1  13    0.22    0.11
   4   1 -13    0.28    0.12
  -4   1  13   -0.48    0.68
   4  -1  13    0.04    0.08
   4   1 -13    0.09    0.10
  -4   1 -13    0.03    0.49
   4   1  13    0.24    0.10
  -4  -1  13   -0.58    0.83
   4   1  13    0.22    0.13
   4  -1 -13    0.32    0.12
   4  -1 -13    0.18    0.14
   5   1 -13    0.03    0.11
   5  -1  13   -0.02    0.16
   5  -1  13    0.10    0.10
  -5   1  13    0.07    0.78
   5  -1 -13    0.05    0.14
   5  -1 -13   -0.17    0.09
   5   1  13    0.20    0.19
  -5  -1  13   -0.02    1.26
  -6  -1 -13    0.07    1.26
   6  -1  13   -0.10    0.10
  -6  -1  13   -0.34    1.22
   6  -1 -13   -0.30    0.12
  -7  -1 -13    1.02    1.55
  -7  -1  13   -0.04    1.35
   0  -2  13   28.28    0.77
   0  -2 -13   27.19    0.81
   0   2 -13   28.00    0.73
   0   2  13   28.22    0.88
   0  -2  13   26.85    0.73
  -1  -2 -13    7.90    0.33
   1   2 -13    7.93    0.23
   1  -2  13    8.41    0.31
   1  -2  13    8.28    0.28
  -1   2  13    7.49    0.38
   1   2 -13    6.68    0.22
   1   2  13    8.50    0.39
   1  -2 -13    8.17    0.30
  -2  -2 -13   30.59    0.93
   2   2 -13   29.90    0.91
   2  -2  13   32.63    0.96
   2   2 -13   32.14    0.88
   2  -2  13   32.56    0.88
   2   2  13   31.69    1.01
   2   2  13   30.35    0.90
   2  -2 -13   31.14    0.87
  -3  -2 -13    4.81    0.27
   3   2 -13    5.47    0.28
   3  -2  13    5.27    0.32
   3   2 -13    4.85    0.30
   3  -2  13    5.16    0.25
   3  -2 -13    4.79    0.36
   3   2  13    4.89    0.33
   3   2  13    5.23    0.27
   4  -2  13    0.50    0.12
   4  -2  13    0.45    0.15
  -4  -2 -13    0.54    0.12
   4   2 -13    0.65    0.15
  -4  -2  13    0.20    1.17
   4   2  13    0.52    0.16
   4  -2 -13    0.73    0.19
   5  -2  13    1.07    0.18
   5  -2 -13    0.68    0.20
  -5  -2  13    0.07    1.33
   5  -2 -13    1.27    0.21
   6  -2  13    0.35    0.14
  -6  -2 -13    0.07    1.51
   6  -2 -13    0.64    0.19
  -6  -2  13    0.31    1.62
   0  -3 -13   -0.06    0.05
   0  -3  13   -0.03    0.02
   0   3  13   -0.07    0.09
   0  -3  13   -0.05    0.05
   1  -3  13    1.56    0.10
  -1  -3 -13    1.60    0.17
  -1   3  13    1.42    0.20
   1  -3  13    1.36    0.13
   1  -3 -13    1.63    0.16
   1   3  13    1.66    0.21
   2  -3  13    0.01    0.05
   2   3 -13    0.18    0.05
   2  -3  13    0.09    0.08
  -2  -3 -13    0.10    0.08
  -2  -3  13   -0.07    0.87
   2   3  13    0.05    0.10
   2  -3 -13    0.32    0.07
   3  -3  13    0.17    0.10
  -3  -3 -13    0.19    0.10
   3  -3  13    0.20    0.07
   3  -3 -13    0.10    0.15
  -3  -3  13    0.44    1.09
   3   3  13    0.32    0.15
  -4  -3 -13    0.29    0.11
   4  -3  13    0.12    0.13
   4  -3  13    0.16    0.08
   4   3  13    0.09    0.13
  -4  -3  13    0.16    1.17
   4  -3 -13    0.07    0.13
   5  -3  13   -0.14    0.07
  -5  -3  13   -0.24    1.28
   5  -3 -13    0.03    0.10
   6  -3  13   -0.13    0.10
   6  -3 -13   -0.01    0.14
  -6  -3  13    0.08    1.67
   0  -4  13    1.34    0.10
   0  -4  13    1.36    0.09
   0   4  13    1.59    0.23
   0  -4 -13    1.56    0.18
  -1  -4 -13    0.59    0.12
   1  -4  13    0.82    0.08
  -1   4  13    0.60    0.16
   1  -4  13    0.59    0.10
   1  -4 -13    0.48    0.10
   1   4  13    0.76    0.17
  -2  -4 -13   10.18    0.45
   2  -4  13   10.44    0.34
   2  -4  13   10.38    0.45
   2   4  13   10.34    0.52
   2  -4 -13   10.52    0.40
   3  -4  13    0.60    0.10
  -3  -4 -13    0.67    0.15
   3  -4  13    0.71    0.16
  -3  -4  13   -0.42    1.13
   3   4  13    0.29    0.17
   3  -4 -13    0.54    0.20
  -4  -4 -13    0.00    0.09
   4  -4  13    0.05    0.10
   4  -4  13    0.06    0.07
   4   4  13   -0.03    0.14
  -4  -4  13   -0.66    1.05
   4  -4 -13    0.02    0.14
   5  -4  13    0.53    0.14
  -5  -4  13    0.03    1.74
   6  -4  13    0.07    0.11
   6  -4 -13    0.11    0.14
  -6  -4  13    0.57    2.24
   0  -5 -13   -0.02    0.06
   0   5  13   -0.03    0.10
   1  -5  13    1.59    0.11
   1  -5  13    1.78    0.18
  -1   5  13    1.36    0.24
  -1  -5 -13    1.67    0.20
   1   5  13    1.72    0.25
   1  -5 -13    1.83    0.20
  -2  -5 -13    4.07    0.29
   2  -5  13    3.71    0.26
   2  -5  13    3.71    0.17
   2   5  13    3.42    0.36
   2  -5 -13    3.66    0.24
  -3  -5 -13   11.85    0.54
   3  -5  13   12.30    0.41
   3  -5  13   11.43    0.55
   3  -5 -13   11.66    0.66
   3   5  13   11.25    0.60
   4  -5  13    3.40    0.36
  -4  -5 -13    4.29    0.33
   4  -5  13    3.52    0.22
   4   5  13    3.77    0.44
  -4  -5  13    4.05    0.37
   5  -5  13    0.50    0.13
  -5  -5  13    0.97    2.19
   6  -5  13    0.50    0.15
   6  -5 -13    0.61    0.18
  -6  -5  13   -1.46    1.47
   0  -6 -13    0.11    0.11
   0   6  13    0.24    0.16
   1  -6  13    0.03    0.05
  -1  -6 -13   -0.07    0.08
  -1   6  13    0.01    0.11
   1  -6 -13   -0.12    0.06
   1   6  13    0.00    0.11
  -2  -6 -13   21.77    0.82
   2  -6  13   20.17    0.59
   2   6  13   21.90    0.90
   2  -6 -13   20.82    0.74
  -3  -6 -13    1.65    0.24
   3  -6  13    1.25    0.13
  -3  -6  13    1.02    0.21
   3  -6 -13    1.88    0.34
   3   6  13    1.36    0.27
  -4  -6 -13   -0.06    0.10
   4  -6  13    0.14    0.08
   4  -6  13    0.03    0.14
  -4  -6  13    0.17    0.16
   5  -6  13    1.17    0.17
   0   7  13   -0.18    0.11
   0  -7 -13    0.26    0.13
  -1   7  13    0.51    0.19
  -1  -7 -13    0.41    0.15
   1  -7  13    0.69    0.09
   1  -7 -13    0.78    0.17
   1   7  13    0.63    0.21
  -2  -7 -13    0.96    0.20
   2  -7  13    0.69    0.08
   2  -7 -13    0.69    0.16
   2   7  13    0.74    0.21
   3  -7  13    8.98    0.33
  -3  -7 -13    9.64    0.53
  -3  -7  13    9.41    0.55
  -4  -7 -13    2.88    0.34
   4  -7  13    3.23    0.21
  -4  -7  13    3.01    0.37
   5  -7  13    0.73    0.13
   0  -8 -13   -0.03    0.12
   0   8  13    0.16    0.18
  -1  -8 -13    0.01    0.14
   1  -8 -13    0.08    0.12
   1   8  13    0.12    0.17
  -2  -8 -13    1.02    0.23
   2  -8  13    1.13    0.11
  -2  -8  13    0.91    0.24
   3  -8  13   -0.07    0.05
  -3  -8 -13    0.02    0.13
  -3  -8  13   -0.07    0.14
   4  -8  13    0.14    0.08
  -4  -8 -13    0.00    0.14
  -4  -8  13   -0.11    0.14
   0  -9 -13    0.09    0.13
   0  -9  13    0.12    0.19
   1  -9  13    0.15    0.16
  -1  -9 -13    0.16    0.17
   1  -9 -13    0.29    0.16
  -1  -9  13    0.42    0.19
   2  -9  13    0.09    0.18
  -2  -9 -13    0.14    0.17
   2  -9  13    0.06    0.06
  -2  -9  13   -0.22    0.15
   3  -9  13    0.06    0.06
  -3  -9 -13    0.12    0.15
  -3  -9  13    0.02    0.18
   0 -10 -13    0.10    0.16
   0 -10  13    0.24    0.18
  -1 -10 -13    0.18    0.16
   1 -10  13    0.27    0.21
  -1 -10  13   -0.04    0.20
   1 -10 -13    0.09    0.16
   2 -10  13   -0.05    0.15
  -2 -10 -13   -0.03    0.15
  -2 -10  13    0.30    0.20
   0   0  14   26.45    0.76
   0   0 -14   24.76    0.75
   1   0  14   14.64    0.46
  -1   0 -14   14.13    0.48
  -1   0  14   14.81    0.51
   1   0  14   14.43    0.50
   2   0  14    0.28    0.08
  -2   0 -14    0.15    0.06
   2   0 -14    0.18    0.10
   2   0  14    0.15    0.09
  -2   0  14    0.10    0.62
  -3   0 -14    7.69    0.33
   3   0 -14    7.31    0.40
   3   0  14    7.37    0.39
   3   0  14    7.48    0.33
   4   0 -14    1.89    0.22
   4   0  14    2.03    0.21
   4   0 -14    1.46    0.22
   4   0  14    1.53    0.23
  -4   0  14   -0.04    0.90
  -5   0 -14   -0.59    0.79
   5   0  14    2.34    0.26
   5   0 -14    2.40    0.28
   5   0 -14    2.49    0.31
  -5   0  14    0.19    1.25
  -6   0  14    0.03    1.14
   0   1  14   -0.12    0.49
   0   1  14   -0.08    0.08
   0  -1  14   -0.02    0.06
   0  -1  14    0.04    0.05
   0   1 -14   -0.04    0.04
   0  -1 -14   -0.01    0.04
  -1  -1 -14    9.31    0.36
   1   1 -14    8.75    0.32
   1  -1  14    9.85    0.33
   1  -1  14    9.15    0.35
  -1   1  14    9.29    0.40
   1  -1 -14    9.43    0.34
   1   1  14    9.74    0.40
   1   1  14    8.87    0.34
   2  -1  14    2.28    0.19
  -2  -1 -14    2.12    0.16
   2   1 -14    2.48    0.18
   2  -1  14    2.17    0.15
   2  -1 -14    2.15    0.13
   2   1  14    2.26    0.20
   2   1  14    2.30    0.16
   3   1 -14    0.24    0.10
   3  -1  14    0.34    0.12
   3  -1  14    0.33    0.10
  -3   1  14    0.02    0.80
   3   1 -14    0.24    0.10
  -3  -1 -14    0.30    0.09
   3   1  14    0.21    0.09
  -3  -1  14   -0.21    0.85
   3   1  14    0.26    0.12
   3  -1 -14    0.21    0.12
   4  -1  14    1.77    0.24
  -4  -1 -14    1.87    0.24
   4   1 -14    1.73    0.22
   4  -1  14    2.24    0.22
   4   1 -14    2.16    0.25
   4   1  14    2.14    0.26
   4  -1 -14    2.07    0.29
   4   1  14    2.15    0.23
  -5   1  14   -0.20    0.76
   5  -1  14   -0.02    0.10
   5   1 -14    0.02    0.12
   5  -1 -14    0.05    0.12
   5  -1 -14    0.24    0.17
  -5  -1  14   -0.16    1.11
  -6  -1 -14   -0.48    1.17
   6  -1  14    0.17    0.13
  -6  -1  14   -0.13    1.32
   6  -1 -14   -0.03    0.15
   0  -2 -14  119.31    3.06
   0   2 -14  121.77    2.97
   0  -2  14  118.86    2.97
   0  -2  14  119.52    3.01
   0   2  14  120.79    3.14
   1  -2  14   29.02    0.81
   1   2 -14   27.12    0.72
  -1  -2 -14   28.51    0.85
  -1   2  14   28.81    0.92
   1   2 -14   27.99    0.73
   1  -2  14   28.66    0.78
   1  -2 -14   27.68    0.81
   1   2  14   27.90    0.90
   2  -2  14   13.36    0.50
   2  -2  14   13.85    0.44
   2   2 -14   12.39    0.43
   2   2 -14   13.51    0.44
  -2  -2 -14   13.48    0.49
   2   2  14   12.82    0.46
   2  -2 -14   13.50    0.44
   2   2  14   13.71    0.56
   3  -2  14    0.95    0.16
  -3  -2 -14    1.10    0.14
   3   2 -14    0.92    0.14
   3  -2  14    1.01    0.13
   3  -2 -14    1.53    0.24
  -3  -2  14    0.29    1.17
   3   2  14    0.80    0.17
   3   2  14    0.79    0.13
   4  -2  14    1.45    0.22
   4  -2  14    1.49    0.18
  -4  -2 -14    1.61    0.19
   4   2  14    1.85    0.28
   4  -2 -14    1.37    0.26
  -4  -2  14   -0.52    0.81
   5  -2  14    0.24    0.12
   5  -2 -14    0.23    0.19
  -5  -2  14    0.52    1.54
   5  -2 -14    0.16    0.13
   6  -2  14    0.45    0.15
  -6  -2 -14    0.53    1.73
   6  -2 -14    0.51    0.17
  -6  -2  14    0.28    1.84
   0   3  14    0.01    0.09
   0  -3  14    0.01    0.03
   0  -3 -14    0.04    0.05
   0  -3  14   -0.02    0.06
  -1   3  14   21.03    0.79
   1  -3  14   22.24    0.65
  -1  -3 -14   20.81    0.70
   1  -3  14   21.41    0.62
   1   3  14   22.03    0.78
   1  -3 -14   22.11    0.68
  -2  -3 -14   -0.06    0.06
   2  -3  14   -0.02    0.05
   2  -3  14    0.12    0.08
   2   3 -14   -0.05    0.04
  -2  -3  14   -0.30    0.64
   2  -3 -14    0.05    0.05
   2   3  14   -0.12    0.09
   3  -3  14    0.11    0.09
  -3  -3 -14    0.07    0.07
   3  -3  14    0.00    0.06
   3   3  14    0.07    0.13
   3  -3 -14   -0.04    0.14
  -3  -3  14    0.17    1.07
   4  -3  14    1.36    0.17
  -4  -3 -14    1.66    0.20
   4  -3  14    1.18    0.21
  -4  -3  14    0.20    1.41
   4  -3 -14    1.36    0.28
   4   3  14    1.38    0.25
   5  -3  14    0.23    0.11
  -5  -3  14    0.19    1.70
   5  -3 -14    0.10    0.12
   6  -3  14    0.11    0.13
  -6  -3  14   -0.08    1.62
   6  -3 -14    0.21    0.15
   0  -4  14   45.64    1.16
   0   4  14   46.06    1.43
   0  -4 -14   46.23    1.33
   1  -4  14    2.07    0.15
   1  -4  14    2.45    0.13
  -1  -4 -14    1.91    0.20
  -1   4  14    2.17    0.26
   1  -4 -14    2.18    0.17
   1   4  14    2.23    0.27
   2  -4  14   21.15    0.73
   2  -4  14   21.76    0.63
  -2  -4 -14   22.37    0.77
   2   4  14   22.01    0.84
   2  -4 -14   21.94    0.70
   3  -4  14    0.04    0.06
  -3  -4 -14    0.04    0.09
   3  -4  14    0.00    0.09
  -3  -4  14   -0.32    1.18
   3  -4 -14   -0.05    0.14
   3   4  14   -0.08    0.11
   4  -4  14    0.68    0.13
  -4  -4 -14    0.92    0.18
   4  -4  14    0.79    0.19
   4   4  14    0.97    0.23
  -4  -4  14   -0.48    1.15
   4  -4 -14    0.61    0.23
  -5  -4  14    0.09    1.79
   6  -4  14    0.23    0.13
  -6  -4  14   -0.74    1.75
   6  -4 -14    0.07    0.14
   0   5  14   -0.15    0.08
   0  -5 -14   -0.09    0.05
   1  -5  14    0.09    0.05
  -1  -5 -14   -0.01    0.09
  -1   5  14    0.21    0.14
   1  -5 -14   -0.04    0.07
   1   5  14    0.36    0.15
  -2  -5 -14    3.30    0.27
   2  -5  14    3.24    0.16
   2  -5  14    3.20    0.24
   2  -5 -14    3.33    0.23
   2   5  14    3.68    0.37
   3  -5  14    2.43    0.16
   3  -5  14    2.53    0.29
  -3  -5 -14    2.51    0.28
   3  -5 -14    3.12    0.40
   3   5  14    2.47    0.32
   4  -5  14    0.62    0.19
   4  -5  14    0.31    0.10
  -4  -5 -14    0.28    0.14
   4   5  14    0.59    0.27
  -4  -5  14    0.37    0.16
   5  -5  14    0.63    0.15
  -5  -5  14    0.25    1.97
   6  -5  14    0.16    0.13
  -6  -5  14   -0.34    1.91
   6  -5 -14    0.01    0.13
   0   6  14    2.99    0.35
   0  -6 -14    3.02    0.29
   1  -6  14    0.99    0.10
  -1   6  14    0.67    0.20
  -1  -6 -14    0.90    0.18
   1   6  14    0.52    0.17
   1  -6 -14    0.61    0.14
  -2  -6 -14    4.38    0.33
   2  -6  14    4.24    0.18
   2  -6 -14    4.00    0.28
   2   6  14    4.61    0.39
   3  -6  14    1.92    0.16
  -3  -6 -14    2.00    0.27
   3  -6 -14    1.67    0.38
   3   6  14    1.91    0.32
  -4  -6 -14    0.08    0.12
   4  -6  14   -0.02    0.07
  -4  -6  14   -0.07    0.11
   5  -6  14    1.34    0.18
   0  -7 -14    0.00    0.09
   0   7  14    0.08    0.15
   1  -7  14   12.64    0.40
  -1   7  14   11.97    0.69
  -1  -7 -14   11.66    0.58
   1  -7 -14   12.86    0.57
   1   7  14   10.92    0.64
   2  -7  14    0.16    0.06
  -2  -7 -14    0.23    0.13
   2  -7 -14    0.35    0.16
   2   7  14    0.27    0.16
   3  -7  14    2.18    0.15
  -3  -7 -14    2.03    0.29
  -3  -7  14    2.69    0.35
   4  -7  14    1.33    0.15
  -4  -7 -14    1.17    0.23
  -4  -7  14    1.67    0.30
   5  -7  14    0.05    0.10
   0   8  14    4.55    0.60
   0  -8 -14    4.86    0.39
  -1  -8 -14    0.35    0.16
   1  -8 -14    0.14    0.13
   1   8  14    0.18    0.19
  -2  -8 -14    0.49    0.19
   2  -8  14    0.55    0.09
  -2  -8  14    0.54    0.23
  -3  -8 -14    0.27    0.17
   3  -8  14    0.33    0.08
  -3  -8  14    0.52    0.21
  -4  -8 -14    0.14    0.15
   4  -8  14    0.31    0.10
  -4  -8  14    0.37    0.20
   0  -9  14    0.10    0.16
   0  -9 -14   -0.01    0.12
  -1  -9 -14    4.75    0.47
   1  -9 -14    5.26    0.40
  -1  -9  14    4.83    0.51
  -2  -9 -14    0.86    0.23
   2  -9  14    1.28    0.13
  -2  -9  14    0.91    0.25
  -3  -9 -14    0.35    0.21
   3  -9  14    0.38    0.08
  -3  -9  14    0.14    0.22
   0 -10 -14    0.55    0.20
   0 -10  14    0.19    0.18
  -1 -10 -14    0.23    0.18
  -1 -10  14    0.17    0.20
   1 -10 -14    0.33    0.18
   2 -10  14    0.30    0.20
  -2 -10 -14   -0.10    0.12
  -2 -10  14   -0.04    0.16
   0   0  15    0.24    0.61
   1   0  15   -0.10    0.07
   1   0  15   -0.08    0.06
  -1   0  15   -0.19    0.06
   1   0  15   -0.24    0.44
  -1   0  15   -0.15    0.49
   2   0 -15   -0.12    0.07
  -2   0 -15    0.03    0.05
   2   0  15    0.01    0.06
   2   0  15   -0.02    0.08
  -2   0  15    0.01    0.67
   3   0  15    0.07    0.09
  -3   0  15    0.46    1.08
   3   0 -15    0.11    0.11
  -3   0 -15    0.05    0.05
   3   0  15    0.05    0.07
   4   0  15    0.04    0.11
   4   0 -15    0.03    0.09
   4   0  15    0.05    0.08
   4   0 -15    0.23    0.13
  -4   0  15   -0.42    0.74
   5   0 -15   -0.02    0.10
  -5   0 -15    0.05    0.95
   5   0  15   -0.08    0.10
  -5   0  15   -0.03    1.13
   5   0 -15   -0.01    0.12
  -6   0  15    0.21    1.25
   0  -1  15    0.02    0.06
   0   1  15   -0.04    0.07
   0  -1  15    0.04    0.06
   0   1  15    0.10    0.61
   0   1 -15    0.05    0.05
   0  -1 -15    0.06    0.06
   1  -1  15   16.89    0.52
   1  -1  15   16.22    0.54
  -1   1  15   17.56    0.61
   1   1 -15   15.17    0.50
  -1  -1 -15   16.53    0.55
   1  -1 -15   16.35    0.53
   1   1  15   17.07    0.60
   1   1  15   16.90    0.53
   2   1 -15    0.28    0.09
  -2   1  15    0.11    0.66
   2  -1  15    0.11    0.08
   2  -1  15    0.19    0.07
  -2  -1 -15    0.05    0.06
   2  -1 -15    0.20    0.06
   2   1  15    0.15    0.07
   2   1  15    0.09    0.10
  -2  -1  15    0.05    0.67
   3   1 -15    2.89    0.25
   3   1 -15    1.95    0.21
  -3  -1 -15    2.24    0.18
   3  -1  15    2.42    0.20
   3  -1  15    2.37    0.25
   3   1  15    2.12    0.25
   3  -1 -15    2.42    0.28
  -3  -1  15   -0.07    0.94
   3   1  15    2.10    0.20
   4   1 -15   -0.05    0.09
   4   1 -15   -0.02    0.10
  -4   1  15   -0.23    0.80
   4  -1  15    0.06    0.11
  -4  -1 -15   -0.02    0.06
   4  -1  15   -0.02    0.08
   4   1  15    0.08    0.10
   4   1  15    0.02    0.10
  -4  -1  15    0.45    1.37
  -4   1 -15   -0.04    0.53
   4  -1 -15    0.04    0.13
   5  -1  15    2.99    0.29
   5  -1 -15    3.35    0.33
  -5  -1  15   -0.13    1.18
   5  -1 -15    2.46    0.32
   6  -1  15    0.55    0.17
  -6  -1 -15   -0.01    1.31
   6  -1 -15    0.65    0.21
  -6  -1  15   -0.04    1.47
   0  -2  15  150.80    3.69
   0   2 -15  146.04    3.64
   0  -2  15  147.45    3.65
   0   2  15  150.35    3.82
   0  -2 -15  143.13    3.73
   1   2 -15    2.62    0.11
   1  -2  15    2.98    0.18
   1  -2  15    2.90    0.16
   1   2 -15    2.88    0.12
  -1  -2 -15    2.24    0.17
   1  -2 -15    2.65    0.17
   1   2  15    2.66    0.23
   1   2  15    2.68    0.17
   2   2 -15    0.35    0.08
   2  -2  15    0.42    0.11
   2   2 -15    0.25    0.09
   2  -2  15    0.45    0.08
   2   2 -15    0.40    0.08
  -2  -2 -15    0.26    0.08
   2   2  15    0.43    0.10
   2  -2 -15    0.36    0.08
  -2  -2  15    0.37    0.99
   2   2  15    0.59    0.15
   3   2 -15    0.96    0.15
  -3  -2 -15    0.92    0.14
   3  -2  15    0.63    0.12
   3  -2  15    0.78    0.15
   3   2  15    0.85    0.14
   3   2  15    0.89    0.18
  -3  -2  15   -0.12    0.91
   3  -2 -15    0.80    0.20
   4  -2  15    0.15    0.11
  -4  -2 -15    0.24    0.11
   4  -2  15    0.18    0.10
  -4  -2  15    0.36    1.28
   4  -2 -15    0.26    0.17
   4   2  15    0.25    0.16
   5  -2  15   -0.08    0.08
   5  -2 -15    0.21    0.14
   5  -2 -15    0.23    0.21
  -5  -2  15   -0.53    1.23
  -6  -2 -15    0.26    1.54
   6  -2  15    0.10    0.12
  -6  -2  15    0.53    1.81
   6  -2 -15    0.12    0.14
   0  -3 -15    0.05    0.06
   0  -3  15    0.03    0.03
   0  -3  15    0.04    0.06
   0   3  15    0.02    0.10
  -1   3  15   92.24    2.59
  -1  -3 -15   95.70    2.49
   1  -3  15   95.76    2.38
   1  -3  15   94.62    2.41
   1  -3 -15   95.48    2.45
   1   3  15   90.13    2.55
   2  -3  15    5.22    0.28
  -2  -3 -15    4.86    0.28
   2  -3  15    4.71    0.22
   2   3  15    4.81    0.35
   2  -3 -15    4.92    0.24
   3  -3  15    8.16    0.42
  -3  -3 -15    8.02    0.39
   3  -3  15    8.38    0.33
   3   3  15    7.88    0.47
   3  -3 -15    8.16    0.50
   4  -3  15    5.94    0.41
  -4  -3 -15    6.61    0.37
   4  -3  15    7.15    0.33
   4   3  15    6.43    0.46
   4  -3 -15    6.36    0.48
  -5  -3  15    0.25    1.57
   6  -3  15    0.03    0.11
   6  -3 -15    0.06    0.14
  -6  -3  15    0.31    1.75
   0  -4 -15   36.06    1.08
   0   4  15   35.27    1.18
  -1   4  15    5.02    0.35
   1  -4  15    4.70    0.21
   1  -4  15    4.67    0.23
  -1  -4 -15    4.91    0.29
   1  -4 -15    5.82    0.28
   1   4  15    4.78    0.34
  -2  -4 -15    0.11    0.09
   2  -4  15    0.07    0.06
   2  -4  15    0.09    0.09
   2  -4 -15    0.12    0.07
   2   4  15    0.04    0.12
  -3  -4 -15    0.93    0.17
   3  -4  15    1.40    0.21
   3  -4  15    1.32    0.14
   3   4  15    1.43    0.26
   3  -4 -15    1.58    0.27
   4  -4  15    0.27    0.10
  -4  -4 -15    0.23    0.12
   4  -4  15    0.09    0.12
   4  -4 -15    0.31    0.19
  -4  -4  15   -0.67    1.19
   4   4  15    0.34    0.18
   5  -4  15    0.78    0.16
  -5  -4  15   -0.37    1.49
   6  -4  15    0.10    0.12
   6  -4 -15    0.02    0.13
  -6  -4  15    0.08    1.92
   0   5  15   -0.08    0.10
   0  -5 -15   -0.05    0.06
   1  -5  15   13.58    0.43
  -1  -5 -15   13.48    0.56
  -1   5  15   13.77    0.67
   1   5  15   12.93    0.63
   1  -5 -15   13.68    0.53
   2  -5  15    1.74    0.13
  -2  -5 -15    1.46    0.21
   2  -5  15    1.64    0.20
   2  -5 -15    1.77    0.19
   2   5  15    1.49    0.25
   3  -5  15    1.40    0.14
   3  -5  15    1.39    0.21
  -3  -5 -15    1.02    0.18
   3   5  15    1.53    0.27
   4  -5  15    1.63    0.18
   4  -5  15    1.49    0.24
  -4  -5 -15    1.89    0.25
  -4  -5  15    1.37    0.26
   5  -5  15    0.07    0.10
  -5  -5  15    0.03    1.81
   6  -5  15    0.19    0.13
  -6  -5  15    1.13    2.55
   6  -5 -15   -0.08    0.12
   0   6  15   18.20    0.82
   0  -6 -15   19.15    0.73
  -1  -6 -15   -0.02    0.08
   1  -6  15    0.02    0.06
  -1   6  15   -0.01    0.13
   1  -6 -15    0.06    0.09
   1   6  15    0.28    0.15
   2  -6  15    1.97    0.13
  -2  -6 -15    2.34    0.28
   2  -6 -15    2.46    0.25
   2   6  15    2.68    0.35
  -3  -6 -15    0.13    0.12
   3  -6  15    0.14    0.07
   3   6  15    0.00    0.15
   4  -6  15    0.38    0.10
  -4  -6 -15    0.43    0.16
  -4  -6  15    0.11    0.15
   5  -6  15    0.24    0.11
   0   7  15    0.07    0.14
   0  -7 -15    0.10    0.10
  -1  -7 -15    0.38    0.15
   1  -7  15    0.28    0.08
  -1   7  15    0.19    0.17
   1   7  15    0.47    0.19
   1  -7 -15    0.20    0.13
  -2  -7 -15    0.00    0.13
   2  -7  15    0.12    0.06
   2   7  15    0.16    0.16
   3  -7  15    0.24    0.08
  -3  -7 -15   -0.02    0.12
  -3  -7  15    0.45    0.19
  -4  -7 -15    0.22    0.16
   4  -7  15    0.29    0.10
  -4  -7  15    0.47    0.19
   5  -7  15    0.05    0.09
   0  -8 -15   31.54    1.13
  -1  -8 -15    3.99    0.40
   1  -8 -15    4.57    0.35
  -2  -8 -15    2.40    0.33
   2  -8  15    3.03    0.17
  -2  -8  15    4.07    0.43
  -3  -8 -15    1.45    0.27
   3  -8  15    1.35    0.13
  -3  -8  15    1.52    0.30
   4  -8  15    1.29    0.15
  -4  -8 -15    0.84    0.23
  -4  -8  15    0.92    0.25
   0  -9 -15   -0.10    0.13
  -1  -9 -15    0.31    0.16
   1  -9 -15    0.04    0.15
  -1  -9  15    0.19    0.19
   2  -9  15    0.12    0.07
  -2  -9 -15    0.04    0.15
  -2  -9  15    0.22    0.18
  -3  -9 -15   -0.06    0.13
   3  -9  15    0.08    0.07
  -3  -9  15    0.23    0.20
   0 -10  15    3.82    0.47
   0 -10 -15    3.58    0.41
  -1 -10 -15    1.04    0.26
   1 -10  15    2.20    0.37
   1 -10 -15    1.29    0.28
  -1 -10  15    2.47    0.40
   2 -10  15    0.65    0.23
  -2 -10 -15    0.34    0.20
  -2 -10  15    0.60    0.23
   0   0  16  149.60    3.94
   0   0 -16  159.33    3.99
   0   0  16  165.01    4.00
   1   0  16   42.37    1.15
  -1   0 -16   41.79    1.18
  -1   0  16   42.09    1.19
   1   0  16   41.68    1.20
   2   0  16    0.75    0.14
  -2   0  16   -0.21    0.62
  -2   0 -16    0.77    0.12
   2   0 -16    0.78    0.14
   2   0  16    0.84    0.12
  -3   0 -16    2.84    0.20
   3   0 -16    2.94    0.26
   3   0  16    2.70    0.20
   3   0  16    2.73    0.24
   4   0 -16    5.55    0.39
   4   0 -16    5.96    0.35
   4   0  16    5.77    0.32
   4   0  16    5.77    0.39
   5   0 -16    0.30    0.15
   5   0 -16    0.60    0.18
  -5   0 -16   -0.10    0.92
   5   0  16    0.43    0.14
  -5   0  16   -0.23    0.96
  -6   0  16   -0.22    1.09
   0   1  16   -0.05    0.52
   0  -1  16    0.01    0.06
   0   1  16   -0.09    0.07
   0  -1 -16   -0.03    0.05
   0   1 -16   -0.02    0.05
   0  -1  16    0.03    0.06
   1  -1  16   65.92    1.69
  -1   1  16   65.56    1.79
   1  -1  16   65.93    1.72
   1   1 -16   60.71    1.67
  -1  -1 -16   63.69    1.73
  -1  -1  16   66.14    1.69
   1   1  16   64.44    1.78
   1  -1 -16   63.46    1.70
   1   1  16   63.98    1.70
   2   1 -16    0.18    0.09
   2  -1  16    0.24    0.09
  -2  -1 -16    0.09    0.06
  -2   1  16    0.17    0.75
   2  -1  16    0.27    0.08
   2   1  16    0.17    0.11
   2   1  16    0.14    0.08
  -2  -1  16   -0.07    0.75
   3  -1  16    0.13    0.10
   3   1 -16    0.02    0.08
  -3  -1 -16   -0.04    0.05
   3  -1  16    0.02    0.07
  -3   1  16   -0.45    0.72
   3   1 -16    0.01    0.09
   3   1  16    0.04    0.10
   3  -1 -16    0.13    0.10
  -3  -1  16   -0.28    0.87
   3   1  16    0.01    0.07
   4   1 -16    0.44    0.14
   4   1 -16    0.60    0.15
  -4   1  16   -0.29    0.83
   4  -1  16    0.51    0.16
   4  -1  16    0.52    0.13
  -4  -1 -16    0.73    0.14
   4   1  16    0.35    0.13
   4   1  16    0.48    0.16
  -4   1 -16    0.08    0.55
   4  -1 -16    0.40    0.16
  -4  -1  16   -0.99    0.74
   5  -1  16    0.13    0.12
  -5   1  16    0.41    1.00
   5  -1 -16    0.05    0.14
  -5  -1  16   -0.26    1.08
   5  -1 -16   -0.05    0.12
  -6  -1 -16    0.14    1.37
   6  -1  16   -0.06    0.13
   6  -1 -16    0.23    0.18
  -6  -1  16   -0.23    1.26
   0  -2 -16   51.66    1.47
   0  -2  16   55.85    1.39
   0  -2  16   53.17    1.42
   0   2  16   57.03    1.56
   0   2 -16   51.44    1.38
   1  -2  16    3.15    0.18
   1   2 -16    3.03    0.13
  -1  -2 -16    3.28    0.20
   1  -2  16    3.05    0.17
  -1   2  16    2.66    0.23
   1   2 -16    3.09    0.13
   1   2  16    3.04    0.18
   1   2  16    3.10    0.24
   1  -2 -16    3.40    0.19
  -2  -2 -16    1.24    0.15
   2   2 -16    1.32    0.13
   2  -2  16    1.52    0.14
   2   2 -16    1.44    0.17
   2   2 -16    0.99    0.12
   2  -2  16    1.30    0.16
   2   2  16    0.83    0.17
  -2  -2  16   -0.23    0.71
   2   2  16    1.59    0.17
   2  -2 -16    1.12    0.12
   3  -2  16    0.42    0.10
   3   2 -16    0.68    0.12
   3  -2  16    0.45    0.13
  -3  -2 -16    0.49    0.11
   3   2  16    0.42    0.11
   3  -2 -16    0.34    0.16
   3   2  16    0.34    0.14
  -3  -2  16   -0.45    0.79
   4  -2  16    4.16    0.26
   4  -2  16    3.53    0.32
  -4  -2 -16    4.60    0.29
   4   2  16    4.02    0.35
   4  -2 -16    4.21    0.37
   5  -2  16    0.16    0.11
   5  -2 -16    0.18    0.14
  -5  -2  16   -0.41    1.23
  -6  -2 -16   -0.17    1.42
   6  -2  16   -0.01    0.11
   6  -2 -16    0.33    0.18
  -6  -2  16   -0.46    1.35
   0  -3  16    0.08    0.04
   0  -3 -16    0.04    0.06
   0  -3  16    0.09    0.07
   0   3 -16    0.02    0.04
   0   3  16   -0.01    0.10
   1  -3  16   37.55    1.03
  -1   3  16   35.53    1.19
   1  -3  16   36.99    1.01
  -1  -3 -16   38.06    1.11
   1  -3 -16   38.60    1.08
   1   3  16   36.39    1.18
  -2  -3 -16    0.27    0.09
   2  -3  16    0.42    0.11
   2  -3  16    0.42    0.08
   2   3  16    0.49    0.17
   2  -3 -16    0.41    0.09
  -2  -3  16   -0.14    0.78
   3  -3  16    0.16    0.11
   3  -3  16    0.16    0.07
  -3  -3 -16    0.07    0.10
  -3  -3  16    0.30    1.22
   3  -3 -16    0.29    0.15
   3   3  16    0.18    0.15
  -4  -3 -16    1.49    0.20
   4  -3  16    1.48    0.23
   4   3  16    1.44    0.27
  -4  -3  16   -0.16    1.35
   4  -3 -16    1.30    0.27
   5  -3  16    0.41    0.13
  -5  -3  16   -0.14    1.46
   6  -3  16    0.14    0.12
   6  -3 -16    0.02    0.13
  -6  -3  16   -0.38    1.54
   0   4  16   23.77    0.91
   0  -4 -16   25.51    0.81
  -1  -4 -16    5.43    0.31
  -1   4  16    5.23    0.37
   1  -4  16    5.76    0.26
   1  -4  16    5.76    0.24
   1  -4 -16    6.15    0.30
   1   4  16    6.14    0.39
   2  -4  16    6.23    0.33
   2  -4  16    6.22    0.25
  -2  -4 -16    6.31    0.35
   2  -4 -16    6.13    0.30
   2   4  16    6.28    0.41
   3  -4  16    0.86    0.12
  -3  -4 -16    1.03    0.18
   3  -4  16    0.70    0.16
   3   4  16    1.24    0.24
   4  -4  16    1.00    0.21
   4  -4  16    1.12    0.16
  -4  -4 -16    1.49    0.21
  -4  -4  16    0.27    1.58
   4   4  16    1.15    0.28
   4  -4 -16    1.30    0.30
   5  -4  16    0.15    0.11
  -5  -4  16   -0.58    1.47
   6  -4  16    0.30    0.14
   6  -4 -16   -0.05    0.13
  -6  -4  16    0.02    1.84
   0  -5 -16    0.01    0.06
   0   5  16    0.05    0.10
  -1   5  16   16.18    0.75
  -1  -5 -16   16.85    0.64
   1  -5  16   16.60    0.51
   1  -5 -16   16.45    0.61
   1   5  16   15.40    0.72
   2  -5  16    0.39    0.08
  -2  -5 -16    0.16    0.11
   2   5  16    0.46    0.17
   2  -5 -16    0.17    0.09
   3  -5  16    0.41    0.09
  -3  -5 -16    0.07    0.12
   3  -5  16    0.28    0.14
   3   5  16    0.45    0.20
   4  -5  16    5.30    0.40
  -4  -5 -16    5.15    0.37
   4  -5  16    5.11    0.28
  -4  -5  16    4.37    0.57
   5  -5  16    1.06    0.17
  -5  -5  16    0.70    2.11
   6  -5  16    0.14    0.13
  -6  -5  16   -0.16    2.06
   6  -5 -16    0.23    0.15
   0  -6 -16   31.77    1.06
   0   6  16   30.93    1.18
  -1   6  16    0.53    0.20
  -1  -6 -16    0.84    0.17
   1  -6  16    1.14    0.12
   1   6  16    0.78    0.20
   1  -6 -16    0.85    0.15
   2  -6  16    1.74    0.14
  -2  -6 -16    2.09    0.26
   2  -6 -16    1.64    0.21
   2   6  16    1.82    0.29
  -3  -6 -16    1.10    0.21
   3  -6  16    1.28    0.13
   3   6  16    0.70    0.22
   4  -6  16    0.10    0.08
  -4  -6 -16   -0.03    0.11
  -4  -6  16    0.16    0.15
   5  -6  16    0.99    0.17
   0  -7 -16    0.17    0.13
   0   7  16    0.08    0.13
  -1   7  16   17.57    0.87
  -1  -7 -16   18.76    0.76
   1  -7  16   17.42    0.56
   1   7  16   18.16    0.87
   1  -7 -16   18.45    0.73
  -2  -7 -16   -0.20    0.09
   2  -7  16    0.00    0.05
   2   7  16    0.12    0.16
   3  -7  16    0.03    0.07
  -3  -7 -16    0.06    0.12
  -3  -7  16   -0.09    0.12
  -4  -7 -16    0.07    0.15
   4  -7  16    0.06    0.07
  -4  -7  16    0.12    0.15
  -5  -7 -16    1.00    0.35
   5  -7  16    0.30    0.12
   0  -8 -16    3.76    0.37
  -1  -8 -16    0.30    0.15
   1  -8 -16    0.04    0.12
   2  -8  16    0.31    0.09
  -2  -8 -16    0.05    0.15
  -3  -8 -16    0.32    0.17
   3  -8  16    0.43    0.09
  -3  -8  16    0.24    0.19
   4  -8  16    0.04    0.08
  -4  -8 -16    0.06    0.14
  -4  -8  16    0.10    0.17
   0  -9 -16   -0.15    0.13
  -1  -9 -16    3.25    0.39
  -1  -9  16    1.47    0.30
   1  -9 -16    1.45    0.26
   2  -9  16    0.16    0.09
  -2  -9 -16    0.02    0.17
  -2  -9  16    0.44    0.23
   3  -9  16   -0.05    0.06
  -3  -9 -16    0.08    0.16
  -3  -9  16   -0.17    0.16
   0 -10 -16    1.55    0.30
   0 -10  16    1.87    0.37
  -1 -10 -16    0.07    0.19
   1 -10  16    0.04    0.17
  -1 -10  16    0.20    0.20
   1 -10 -16    0.10    0.16
   0   0  17    0.21    0.72
   1   0  17    0.01    0.08
   1   0  17    0.05    0.56
  -1   0  17   -0.18    0.06
   1   0  17   -0.03    0.06
  -1   0  17   -0.14    0.55
  -2   0  17    0.28    0.79
   2   0  17    0.08    0.10
  -2   0 -17    0.06    0.06
   2   0  17   -0.01    0.07
  -3   0  17    0.54    1.09
   3   0  17   -0.08    0.06
   3   0  17   -0.06    0.08
  -3   0 -17    0.01    0.05
   3   0 -17    0.04    0.11
   4   0 -17    0.01    0.11
   4   0 -17    0.10    0.11
   4   0  17    0.01    0.12
   4   0  17   -0.05    0.09
  -4   0  17   -0.38    0.80
   5   0 -17    0.04    0.13
  -5   0  17   -0.17    0.97
   5   0 -17    0.00    0.14
   5   0  17    0.07    0.11
  -5   0 -17   -0.19    1.00
  -6   0  17    0.41    1.40
   0   1  17    0.12    0.10
   0   1  17    0.27    0.69
   0   1 -17    0.03    0.05
   0  -1  17   -0.02    0.06
   0  -1  17    0.05    0.06
   0  -1 -17    0.02    0.05
   1   1 -17    1.04    0.12
  -1   1  17    0.16    0.66
   1  -1  17    0.98    0.14
   1  -1  17    1.46    0.14
  -1  -1 -17    1.10    0.14
  -1   1  17    1.40    0.19
   1   1  17    1.30    0.14
  -1  -1  17   -0.16    0.56
   1  -1 -17    1.74    0.13
   1   1  17    1.71    0.19
  -1  -1  17    0.98    0.12
   2   1 -17    3.45    0.22
  -2  -1 -17    3.55    0.22
   2  -1  17    3.17    0.22
   2  -1  17    3.23    0.19
   2   1  17    3.07    0.20
   2   1  17    3.40    0.27
   2  -1 -17    3.07    0.18
   3   1 -17    1.73    0.21
  -3   1  17   -0.13    0.81
  -3  -1 -17    1.72    0.19
   3  -1  17    1.90    0.22
   3  -1  17    1.89    0.19
   3   1  17    2.13    0.26
   3  -1 -17    1.70    0.24
   3   1  17    2.05    0.21
  -4   1  17   -0.04    0.92
   4  -1  17    0.17    0.10
  -4  -1 -17    0.17    0.09
   4   1 -17    0.04    0.12
   4  -1  17    0.08    0.11
  -4  -1  17    0.00    1.08
   4  -1 -17    0.08    0.12
  -4   1 -17   -0.06    0.54
   4   1  17   -0.09    0.09
   4   1  17    0.08    0.12
   5  -1  17    0.11    0.11
  -5   1  17    0.00    0.99
   5  -1 -17    0.08    0.13
  -5  -1  17   -0.34    1.12
   5  -1 -17   -0.16    0.11
   6  -1  17    0.16    0.13
  -6  -1 -17   -0.06    1.26
  -6  -1  17   -0.32    1.29
   6  -1 -17   -0.13    0.13
   0  -2  17  181.86    4.63
   0  -2  17  189.77    4.60
   0   2 -17  183.94    4.58
   0  -2 -17  188.35    4.69
   0   2  17  185.57    4.77
   1  -2  17    0.08    0.07
   1  -2  17    0.03    0.06
   1   2 -17    0.08    0.04
  -1   2  17    0.13    0.09
   1   2 -17    0.13    0.05
  -1  -2 -17    0.06    0.06
   1  -2 -17    0.01    0.06
  -1  -2  17   -0.13    0.53
   1   2  17    0.15    0.11
   1   2  17    0.26    0.08
   2  -2  17   28.15    0.86
   2   2 -17   27.61    0.79
  -2  -2 -17   27.50    0.86
   2  -2  17   27.41    0.80
   2  -2 -17   26.34    0.80
   2   2  17   27.85    0.95
   2   2  17   25.89    0.82
   3  -2  17    0.44    0.12
  -3  -2 -17    0.39    0.10
   3  -2  17    0.55    0.11
   3   2  17    0.39    0.15
   3  -2 -17    0.48    0.17
  -3  -2  17   -0.21    1.04
   4  -2  17    2.58    0.24
   4  -2  17    2.82    0.31
  -4  -2 -17    3.17    0.25
   4   2  17    3.31    0.35
  -4  -2  17   -0.03    1.17
   4  -2 -17    3.42    0.39
   5  -2  17    0.90    0.17
  -5  -2  17   -0.26    1.39
   5  -2 -17    0.63    0.18
   6  -2  17    0.44    0.17
   6  -2 -17    0.11    0.15
  -6  -2  17   -0.52    1.37
   0   3 -17   -0.01    0.04
   0  -3  17   -0.06    0.06
   0  -3  17   -0.05    0.03
   0  -3 -17   -0.04    0.05
   0   3  17   -0.05    0.09
   1  -3  17    0.72    0.10
  -1  -3 -17    0.51    0.12
  -1   3  17    0.76    0.17
   1  -3  17    0.56    0.10
   1   3  17    0.50    0.15
   1  -3 -17    0.63    0.11
   2  -3  17    0.10    0.06
   2  -3  17   -0.03    0.07
  -2  -3 -17    0.13    0.08
   2  -3 -17   -0.04    0.05
  -2  -3  17   -0.11    0.81
   2   3  17    0.28    0.13
  -3  -3 -17    0.24    0.11
   3  -3  17    0.27    0.12
   3  -3  17    0.95    0.13
   3  -3 -17    0.76    0.22
   3   3  17    0.52    0.18
  -3  -3  17   -0.26    1.05
   4  -3  17    1.95    0.21
   4  -3  17    1.98    0.27
  -4  -3 -17    2.08    0.24
  -4  -3  17   -0.22    1.27
   4   3  17    1.49    0.28
   4  -3 -17    1.29    0.28
   5  -3  17    0.00    0.10
  -5  -3  17    0.13    1.42
   6  -3  17   -0.04    0.11
  -6  -3  17   -0.33    1.64
   6  -3 -17   -0.03    0.13
   0  -4 -17   18.06    0.63
   0   4  17   15.48    0.70
   1  -4  17   -0.03    0.05
  -1  -4 -17    0.16    0.10
  -1   4  17    0.17    0.11
   1  -4  17    0.13    0.06
   1   4  17    0.03    0.10
   1  -4 -17    0.18    0.08
  -2  -4 -17    0.88    0.16
   2  -4  17    0.90    0.11
   2  -4  17    0.92    0.15
   2  -4 -17    0.95    0.13
   2   4  17    0.75    0.19
   3  -4  17    0.30    0.09
   3  -4  17    0.06    0.11
  -3  -4 -17    0.29    0.12
   3   4  17    0.27    0.16
   4  -4  17    3.56    0.32
  -4  -4 -17    4.00    0.30
   4  -4  17    3.81    0.25
  -4  -4  17   -0.01    1.47
   4  -4 -17    4.34    0.50
   4   4  17    3.89    0.44
   5  -4  17    0.49    0.14
  -5  -4  17   -0.09    1.79
   6  -4  17   -0.14    0.10
  -6  -4  17   -0.30    1.76
   6  -4 -17    0.02    0.14
   0   5  17   -0.02    0.10
   0  -5 -17    0.10    0.09
  -1   5  17   24.48    1.01
  -1  -5 -17   26.34    0.89
   1  -5  17   26.76    0.75
   1   5  17   25.21    0.98
   1  -5 -17   25.82    0.86
   2  -5  17    0.43    0.08
  -2  -5 -17    0.48    0.14
   2   5  17    0.51    0.18
   2  -5 -17    0.40    0.11
   3  -5  17    0.22    0.12
   3  -5  17    0.17    0.08
  -3  -5 -17    0.19    0.12
   3   5  17    0.12    0.18
   4  -5  17    2.68    0.24
  -4  -5 -17    2.73    0.30
   4  -5  17    2.47    0.31
   5  -5  17    0.91    0.17
  -5  -5  17   -0.03    1.95
  -6  -5  17    0.91    2.55
   0   6  17   39.72    1.44
   0  -6 -17   43.14    1.32
  -1  -6 -17    1.99    0.24
   1  -6  17    2.24    0.17
  -1   6  17    1.57    0.29
   1   6  17    1.72    0.28
   1  -6 -17    1.88    0.23
  -2  -6 -17    5.85    0.38
   2  -6  17    5.68    0.25
   2   6  17    6.16    0.47
   2  -6 -17    6.34    0.35
   3  -6  17    0.65    0.11
  -3  -6 -17    0.68    0.18
  -4  -6 -17    0.36    0.15
   4  -6  17    0.28    0.09
  -4  -6  17    0.28    0.18
   5  -6  17    0.21    0.12
   0  -7 -17    0.20    0.12
   0   7  17    0.04    0.15
   1  -7  17   19.63    0.60
  -1   7  17   18.41    0.90
  -1  -7 -17   18.56    0.78
   1  -7 -17   19.40    0.75
   1   7  17   18.32    0.89
  -2  -7 -17   -0.06    0.11
   2  -7  17   -0.09    0.05
  -3  -7 -17    0.02    0.12
   3  -7  17    0.11    0.07
   4  -7  17    0.32    0.11
  -4  -7 -17    0.36    0.17
  -4  -7  17    0.97    0.25
  -5  -7 -17    1.64    0.36
   0  -8 -17    0.07    0.14
  -1  -8 -17    1.05    0.23
   1  -8 -17    0.63    0.17
   2  -8  17   -0.01    0.06
  -2  -8 -17   -0.14    0.13
   3  -8  17    0.65    0.11
  -3  -8 -17    0.51    0.18
  -3  -8  17    0.97    0.27
  -4  -8 -17    0.09    0.16
   4  -8  17    0.27    0.10
  -4  -8  17    0.24    0.19
   0  -9 -17   -0.01    0.14
  -1  -9 -17    0.53    0.19
   1  -9 -17    0.25    0.16
   2  -9  17   -0.12    0.07
  -2  -9 -17   -0.01    0.13
  -2  -9  17   -0.02    0.18
  -3  -9 -17    0.05    0.15
   3  -9  17    0.15    0.08
  -3  -9  17    0.15    0.19
   0 -10  17    0.07    0.21
   0 -10 -17    0.24    0.20
   1 -10  17   -0.12    0.16
  -1 -10 -17    0.16    0.17
   1 -10 -17    0.06    0.16
  -1 -10  17   -0.02    0.16
   0   0 -18  186.26    4.79
   0   0  18  193.98    4.80
  -1   0 -18    3.87    0.22
   1   0  18    4.04    0.22
   1   0  18    4.23    0.26
  -1   0  18    4.08    0.24
  -2   0 -18    6.13    0.30
   2   0  18    6.13    0.34
   2   0  18    6.27    0.29
   3   0 -18    8.22    0.43
   3   0  18    7.57    0.35
  -3   0 -18    7.92    0.36
   3   0  18    7.67    0.42
   4   0 -18    2.18    0.28
   4   0 -18    2.40    0.27
   4   0  18    2.34    0.30
   4   0  18    2.25    0.23
   5   0 -18    1.82    0.31
  -5   0  18   -0.30    0.92
  -5   0 -18   -0.14    0.96
   5   0  18    2.33    0.27
  -6   0  18   -0.01    1.22
   0  -1  18   -0.08    0.43
   0  -1 -18   -0.02    0.06
   0   1  18   -0.02    0.09
   0  -1  18    0.03    0.06
   0  -1  18    0.00    0.06
   0   1  18    0.34    0.76
  -1   1  18   21.74    0.74
   1  -1  18   20.98    0.67
   1  -1  18   20.94    0.64
   1   1 -18   18.21    0.65
  -1  -1 -18   21.10    0.68
   1   1  18   21.49    0.74
   1  -1 -18   20.90    0.66
  -1  -1  18   20.42    0.64
   1   1  18   21.34    0.65
  -2   1  18   -0.22    0.73
   2   1 -18   -0.02    0.08
  -2  -1 -18    0.09    0.08
   2  -1  18    0.03    0.08
   2  -1  18    0.10    0.07
   2  -1 -18    0.15    0.06
   2   1  18    0.04    0.08
  -2  -1  18    0.07    0.78
   2   1  18    0.11    0.11
   3   1 -18    0.11    0.08
   3   1 -18   -0.06    0.08
   3  -1  18   -0.15    0.06
  -3  -1 -18   -0.05    0.05
  -3   1  18    0.03    0.88
   3  -1  18   -0.05    0.08
   3   1  18   -0.05    0.11
   3  -1 -18    0.11    0.11
   3   1  18   -0.11    0.07
  -3  -1  18   -0.56    0.73
  -4  -1 -18    0.38    0.13
   4  -1  18    0.15    0.10
  -4   1  18    0.15    1.04
   4  -1  18    0.38    0.14
  -4  -1  18    0.25    1.16
  -4   1 -18   -0.03    0.62
   4   1  18    0.38    0.16
   4  -1 -18    0.29    0.16
   4   1  18    0.35    0.13
   5  -1  18    0.20    0.12
  -5   1  18   -0.53    0.91
   5  -1 -18    0.23    0.17
  -5  -1  18    0.21    1.32
   5  -1 -18    0.03    0.14
  -6  -1 -18    0.21    1.36
   6  -1  18    0.28    0.14
  -6  -1  18   -0.10    1.42
   0  -2  18   37.71    0.99
   0  -2  18   36.60    1.02
   0   2  18   37.67    1.15
   0  -2 -18   35.26    1.07
   0   2 -18   35.66    0.98
   1  -2  18    6.17    0.26
   1   2 -18    5.74    0.21
  -1   2  18    5.57    0.35
  -1  -2 -18    5.64    0.29
   1  -2  18    5.99    0.28
   1  -2 -18    6.14    0.28
   1   2  18    5.66    0.27
   1   2  18    6.22    0.36
   2  -2  18    0.95    0.15
   2   2 -18    1.05    0.13
   2  -2  18    1.18    0.13
  -2   2  18   -0.39    0.57
  -2  -2 -18    0.91    0.14
   2  -2 -18    1.23    0.13
  -2  -2  18   -0.07    0.83
   2   2  18    1.04    0.15
   2   2  18    1.14    0.20
   3  -2  18    1.89    0.23
   3  -2  18    2.25    0.20
  -3  -2 -18    1.92    0.21
   3   2  18    2.23    0.28
   3  -2 -18    1.81    0.26
  -3  -2  18    0.21    1.19
   4  -2  18    0.03    0.13
  -4  -2 -18    0.11    0.10
   4  -2  18    0.07    0.09
  -4  -2  18   -0.25    1.29
   4  -2 -18    0.27    0.15
   4   2  18    0.44    0.19
   5  -2  18    0.72    0.16
  -5  -2  18    0.17    1.54
   5  -2 -18    0.73    0.19
   6  -2  18    0.03    0.12
   6  -2 -18    0.02    0.14
  -6  -2  18    0.02    1.62
   0  -3  18    0.00    0.04
   0   3  18   -0.02    0.09
   0  -3 -18   -0.04    0.05
   1  -3  18    3.88    0.20
  -1  -3 -18    3.52    0.24
   1  -3  18    3.71    0.20
  -1   3  18    3.65    0.30
   1   3  18    4.12    0.31
   1  -3 -18    3.74    0.22
   2  -3  18    0.26    0.08
   2  -3  18    0.23    0.10
  -2  -3 -18    0.22    0.10
  -2  -3  18   -0.23    0.66
   2  -3 -18    0.36    0.09
   2   3  18    0.39    0.15
   3  -3  18    0.12    0.11
  -3  -3 -18    0.23    0.10
   3  -3  18    0.23    0.09
  -3  -3  18    0.26    1.22
   3  -3 -18    0.36    0.16
   3   3  18    0.39    0.17
   4  -3  18    0.39    0.12
   4  -3  18    0.47    0.16
  -4  -3 -18    0.53    0.15
   4   3  18    0.38    0.20
  -4  -3  18   -0.48    1.22
   4  -3 -18    0.48    0.20
   5  -3  18    0.68    0.16
  -5  -3  18   -0.16    1.47
   6  -3  18   -0.15    0.11
   6  -3 -18   -0.05    0.14
  -6  -3  18   -0.19    1.54
   0   4  18   14.83    0.67
   0  -4 -18   13.99    0.55
  -1   4  18    3.60    0.31
   1  -4  18    3.51    0.19
  -1  -4 -18    3.43    0.26
   1  -4 -18    3.48    0.23
   1   4  18    3.86    0.32
   2  -4  18    0.95    0.15
  -2  -4 -18    0.66    0.14
   2  -4  18    0.79    0.11
   2   4  18    0.80    0.20
   2  -4 -18    0.69    0.12
   3  -4  18    9.96    0.49
   3  -4  18   10.82    0.40
  -3  -4 -18   10.27    0.49
   3   4  18    9.87    0.57
   4  -4  18    1.21    0.22
  -4  -4 -18    1.13    0.20
   4  -4  18    1.03    0.16
  -4  -4  18   -0.26    1.33
   5  -4  18    2.11    0.24
  -5  -4  18   -0.55    1.46
   6  -4  18   -0.01    0.12
  -6  -4  18   -0.20    1.76
   6  -4 -18   -0.08    0.13
   0   5  18   -0.06    0.10
   0  -5 -18    0.05    0.09
  -1   5  18    8.92    0.53
  -1  -5 -18    8.40    0.43
   1  -5  18    8.64    0.33
   1  -5 -18    8.93    0.42
   1   5  18    7.28    0.48
   2  -5  18    0.55    0.09
  -2  -5 -18    0.48    0.14
   2   5  18    0.56    0.19
   2  -5 -18    0.49    0.12
  -3  -5 -18    0.78    0.17
   3  -5  18    0.93    0.13
   3   5  18    0.93    0.24
   4  -5  18    1.13    0.22
  -4  -5 -18    1.12    0.22
   4  -5  18    1.29    0.17
   5  -5  18    0.06    0.11
  -5  -5  18    0.39    2.27
   0  -6 -18   37.72    1.21
   0   6  18   36.67    1.35
  -1   6  18    0.30    0.19
  -1  -6 -18    0.50    0.15
   1  -6  18    0.35    0.09
   1  -6 -18    0.63    0.15
   1   6  18    0.59    0.19
   2  -6  18    0.84    0.11
  -2  -6 -18    0.80    0.17
   2  -6 -18    0.69    0.15
   2   6  18    0.95    0.22
  -3  -6 -18    0.09    0.13
   3  -6  18    0.35    0.09
  -4  -6 -18    0.56    0.17
   4  -6  18    0.85    0.14
  -4  -6  18    0.95    0.23
   5  -6  18    0.25    0.10
   0  -7 -18    0.16    0.12
   0   7  18   -0.21    0.13
   1  -7  18    1.40    0.15
  -1   7  18    1.35    0.46
  -1  -7 -18    1.03    0.21
   1  -7 -18    1.32    0.21
   1   7  18    1.47    0.30
   2  -7  18    0.10    0.07
  -2  -7 -18    0.20    0.13
  -3  -7 -18    0.04    0.12
   3  -7  18    0.06    0.07
  -4  -7 -18    1.70    0.28
   4  -7  18    2.26    0.21
  -4  -7  18    1.60    0.30
   0  -8 -18    2.19    0.30
  -1  -8 -18   -0.04    0.13
   1  -8 -18    0.09    0.12
   2  -8  18    0.13    0.07
  -2  -8 -18    0.05    0.13
  -3  -8 -18    0.09    0.14
   3  -8  18    0.23    0.09
  -3  -8  18    0.21    0.21
  -4  -8 -18    0.09    0.17
   4  -8  18    0.14    0.08
  -4  -8  18    0.02    0.16
   0  -9 -18   -0.08    0.13
  -1  -9 -18    0.71    0.21
   1  -9 -18    0.57    0.18
   2  -9  18    0.07    0.08
  -2  -9 -18    0.11    0.14
  -2  -9  18    0.13    0.22
   3  -9  18    0.09    0.08
  -3  -9 -18    0.02    0.14
  -3  -9  18    0.03    0.17
   0 -10 -18    1.11    0.28
   0 -10  18    1.02    0.31
  -1 -10 -18    0.00    0.15
   1 -10  18    0.15    0.22
   1 -10 -18    0.20    0.17
  -1 -10  18   -0.11    0.16
   1   0  19   -0.04    0.06
  -1   0  19   -0.12    0.06
  -1   0  19    0.01    0.74
   1   0  19   -0.31    0.42
   1   0  19   -0.02    0.08
  -2   0  19   -0.14    0.76
   2   0  19    0.05    0.07
  -2   0 -19    0.06    0.06
   2   0  19    0.06    0.09
  -3   0 -19    0.05    0.07
   3   0  19    0.08    0.11
   3   0 -19    0.06    0.12
   3   0  19   -0.09    0.08
  -3   0  19    0.23    0.97
   4   0  19    0.01    0.12
  -4   0 -19   -0.04    0.12
  -4   0  19   -0.02    0.98
   4   0  19    0.07    0.09
   4   0 -19   -0.02    0.11
   4   0 -19    0.02    0.11
  -5   0  19    0.23    1.23
  -5   0 -19    0.27    1.08
   5   0  19   -0.05    0.10
  -6   0  19   -0.14    1.18
   0   1  19    0.00    0.67
   0   1  19    0.06    0.10
   0  -1 -19    0.01    0.06
   0  -1  19   -0.08    0.48
   0  -1  19    0.05    0.07
   1  -1  19   40.93    1.16
  -1   1  19   42.85    1.27
  -1  -1 -19   41.19    1.21
   1  -1  19   42.41    1.20
   1   1  19   41.83    1.17
   1   1  19   41.40    1.26
  -1  -1  19   42.63    1.18
   1  -1 -19   41.69    1.18
   2  -1  19    5.00    0.25
   2  -1  19    4.85    0.29
  -2  -1 -19    5.00    0.27
   2   1 -19    5.03    0.28
   2   1  19    4.26    0.32
   2   1  19    4.60    0.26
   3  -1  19   -0.12    0.06
  -3  -1 -19   -0.06    0.06
  -3   1  19    0.16    0.95
   3  -1  19   -0.09    0.09
   3   1 -19    0.04    0.09
   3   1  19   -0.06    0.08
  -3  -1  19   -0.25    0.87
   3  -1 -19   -0.03    0.11
   3   1  19    0.05    0.10
  -4   1  19   -0.41    0.85
   4  -1  19    0.46    0.16
  -4  -1 -19    0.49    0.14
   4  -1  19    0.52    0.14
   4   1  19    0.88    0.21
  -4   1 -19    0.08    0.65
   4  -1 -19    0.48    0.19
  -4  -1  19    0.07    1.21
   4   1  19    0.55    0.15
  -5   1  19    0.60    1.13
   5  -1  19    3.15    0.31
   5  -1 -19    2.86    0.31
   5  -1 -19    3.11    0.39
  -5  -1  19    0.03    1.26
   6  -1  19    0.03    0.13
  -6  -1 -19    0.03    1.34
  -6  -1  19   -0.41    1.26
   0  -2  19    1.51    0.12
   0  -2 -19    1.29    0.16
   0   2 -19    1.23    0.11
   0  -2  19    2.42    0.16
   0   2  19    1.36    0.19
   1   2 -19    0.02    0.04
   1  -2  19    0.09    0.07
  -1  -2 -19    0.04    0.07
   1  -2  19    0.16    0.08
  -1   2  19    0.03    0.09
  -1  -2  19   -0.08    0.56
   1  -2 -19    0.01    0.05
   1   2  19    0.20    0.11
   1   2  19    0.06    0.06
   2  -2  19    0.09    0.07
  -2   2  19    0.01    0.68
  -2  -2 -19   -0.01    0.06
   2  -2  19    0.03    0.07
   2  -2 -19    0.09    0.06
   2   2  19   -0.06    0.06
  -2  -2  19   -0.25    0.84
   2   2  19   -0.05    0.10
  -3   2  19   -0.21    0.64
  -3  -2 -19    0.86    0.15
   3  -2  19    1.15    0.15
   3  -2  19    1.45    0.20
  -3  -2  19    0.82    1.43
   3   2  19    1.42    0.23
   3  -2 -19    1.83    0.28
   4  -2  19    0.28    0.11
   4  -2  19    0.27    0.14
  -4  -2 -19    0.27    0.12
   4  -2 -19    0.29    0.18
  -4  -2  19    0.43    1.48
   4   2  19    0.10    0.14
   5  -2  19    1.12    0.20
  -5  -2  19    0.57    1.67
   5  -2 -19    0.97    0.21
   6  -2  19    0.51    0.17
   6  -2 -19    0.01    0.15
  -6  -2  19   -0.06    1.52
   0   3  19   -0.05    0.10
   0  -3  19    0.06    0.04
   0  -3 -19   -0.09    0.05
  -1   3  19    4.70    0.34
  -1  -3 -19    4.54    0.28
   1  -3  19    5.06    0.24
   1  -3  19    5.13    0.24
   1   3  19    4.91    0.34
   1  -3 -19    5.29    0.27
  -2  -3 -19    0.29    0.10
   2  -3  19    0.25    0.08
   2   3  19    0.61    0.17
   2  -3 -19    0.46    0.10
  -2  -3  19   -0.35    0.70
   3  -3  19    2.14    0.24
  -3  -3 -19    2.18    0.24
   3  -3  19    2.22    0.19
   3   3  19    2.83    0.34
  -3  -3  19    0.08    1.16
   4  -3  19    4.25    0.27
   4  -3  19    3.98    0.34
  -4  -3 -19    3.91    0.30
   4  -3 -19    4.18    0.46
   4   3  19    4.17    0.45
  -4  -3  19    0.95    1.73
   5  -3  19    0.30    0.13
  -5  -3  19   -0.17    1.56
   6  -3  19    0.33    0.14
   6  -3 -19    0.40    0.19
  -6  -3  19    0.05    2.02
   0   4  19    7.70    0.47
   0  -4 -19    7.43    0.37
   1  -4  19    1.62    0.15
  -1  -4 -19    1.62    0.20
  -1   4  19    1.52    0.24
   1   4  19    1.75    0.25
   1  -4 -19    1.56    0.18
   2  -4  19    0.75    0.11
   2  -4  19    0.83    0.14
  -2  -4 -19    0.87    0.16
   2   4  19    0.82    0.20
   2  -4 -19    0.86    0.13
  -3  -4 -19    5.57    0.35
   3  -4  19    4.24    0.31
   3  -4  19    4.70    0.25
   3   4  19    4.53    0.39
  -4  -4 -19    0.24    0.12
   4  -4  19    0.33    0.16
   4  -4  19    0.45    0.12
  -4  -4  19    0.77    1.98
   5  -4  19    2.68    0.27
  -5  -4  19   -0.75    1.41
   6  -4  19    0.16    0.13
  -6  -4  19   -0.21    1.80
   6  -4 -19   -0.04    0.14
   0  -5 -19   -0.09    0.09
   0   5  19   -0.11    0.11
  -1   5  19    1.10    0.23
   1  -5  19    1.27    0.14
  -1  -5 -19    0.93    0.18
   1   5  19    1.25    0.24
   1  -5 -19    1.21    0.18
  -2  -5 -19    0.34    0.13
   2  -5  19    0.51    0.10
   2  -5 -19    0.70    0.14
   2   5  19    0.66    0.21
  -3  -5 -19    0.27    0.12
   3  -5  19    0.57    0.11
   3   5  19    0.32    0.17
  -4  -5 -19    1.01    0.21
   4  -5  19    0.71    0.13
   5  -5  19    0.14    0.10
  -5  -5  19   -0.62    1.69
   0   6  19    2.62    0.35
   0  -6 -19    2.51    0.28
  -1   6  19    0.63    0.22
  -1  -6 -19    1.26    0.21
   1  -6  19    1.47    0.15
   1  -6 -19    1.22    0.19
   1   6  19    1.18    0.25
   2  -6  19   -0.08    0.06
  -2  -6 -19    0.11    0.12
   2  -6 -19    0.08    0.09
   2   6  19    0.08    0.14
   3  -6  19    0.37    0.09
  -3  -6 -19    0.25    0.15
  -4  -6 -19    0.18    0.15
   4  -6  19    0.09    0.08
   5  -6  19    0.17    0.10
   0  -7 -19   -0.06    0.10
   0   7  19   -0.01    0.14
  -1  -7 -19    0.66    0.18
   1  -7  19    0.89    0.13
   1  -7 -19    0.46    0.16
   1   7  19    0.64    0.35
   2  -7  19    0.05    0.07
  -2  -7 -19   -0.14    0.12
  -3  -7 -19   -0.02    0.12
   3  -7  19    0.06    0.07
  -4  -7 -19    0.57    0.21
   4  -7  19    0.51    0.12
  -4  -7  19    1.07    0.26
   0  -8 -19    0.09    0.12
  -1  -8 -19    0.36    0.16
   1  -8 -19    0.31    0.15
  -2  -8 -19    0.46    0.19
   2  -8  19    0.86    0.13
   3  -8  19    1.14    0.15
  -3  -8 -19    0.80    0.21
  -3  -8  19    1.47    0.32
   4  -8  19    0.09    0.09
  -4  -8 -19   -0.04    0.14
  -4  -8  19    0.00    0.15
   0  -9 -19    0.08    0.13
  -1  -9 -19    0.20    0.15
   1  -9 -19   -0.21    0.09
   2  -9  19    0.00    0.09
  -2  -9 -19    0.14    0.15
  -2  -9  19   -0.07    0.16
  -3  -9 -19   -0.02    0.13
   3  -9  19    0.00    0.08
  -3  -9  19    0.11    0.20
   0 -10  19    0.93    0.27
   0 -10 -19    1.13    0.25
  -1 -10 -19    0.30    0.19
   0   0 -20   25.89    0.84
   0   0  20   27.74    0.85
  -1   0 -20   15.12    0.55
   1   0  20   15.53    0.52
   1   0  20   14.68    0.58
  -1   0  20   15.87    0.57
  -2   0 -20    5.40    0.29
   2   0  20    5.92    0.29
   2   0  20    5.28    0.33
   3   0 -20    0.04    0.12
   3   0  20    0.03    0.10
  -3   0  20   -0.23    0.77
   3   0  20    0.20    0.09
  -3   0 -20    0.08    0.08
   4   0  20    0.00    0.10
   4   0 -20    0.07    0.11
   4   0 -20   -0.02    0.11
   4   0  20   -0.14    0.08
  -4   0  20   -0.49    0.79
  -4   0 -20    0.11    0.10
  -5   0  20    0.58    1.27
   5   0  20    0.09    0.13
  -5   0 -20    0.18    1.08
  -6   0  20    0.28    1.36
   0  -1  20   -0.10    0.52
   0   1  20   -0.12    0.64
   0  -1  20   -0.03    0.06
   0  -1 -20   -0.03    0.05
   0   1  20   -0.06    0.08
  -1  -1 -20    1.16    0.15
  -1   1  20    1.29    0.18
   1  -1  20   -0.04    0.60
   1  -1  20    1.13    0.16
  -1   1  20    0.41    0.89
   1  -1  20    1.42    0.16
   1   1  20    1.84    0.22
  -1  -1  20    0.14    0.81
   1  -1 -20    2.13    0.16
  -1  -1  20    1.16    0.14
   1   1  20    1.47    0.16
  -2   1  20   -0.07    0.77
   2  -1  20    0.03    0.09
   2   1 -20    0.10    0.09
  -2  -1 -20    0.07    0.07
   2  -1  20    0.07    0.08
  -2  -1  20    0.08    0.88
   2   1  20    0.24    0.10
   2   1  20    0.02    0.11
   3  -1  20    3.19    0.27
   3   1 -20    3.43    0.27
  -3  -1 -20    3.60    0.25
   3  -1  20    3.01    0.22
   3   1  20    3.38    0.27
   3   1  20    3.31    0.29
   3  -1 -20    3.40    0.35
   4  -1  20    4.95    0.31
   4  -1  20    5.33    0.38
  -4  -1 -20    5.32    0.33
   4  -1 -20    5.49    0.42
   4   1  20    4.84    0.38
   4   1  20    5.35    0.33
   5  -1  20    0.00    0.11
  -5   1  20   -0.14    0.99
  -5  -1  20   -0.15    1.24
   5  -1 -20    0.09    0.13
   5  -1 -20   -0.04    0.13
  -6  -1 -20   -0.28    1.19
   6  -1  20    0.22    0.14
  -6  -1  20   -0.21    1.30
   0  -2 -20    1.31    0.16
   0   2 -20    1.66    0.12
   0   2  20    1.43    0.20
   0  -2  20    1.55    0.13
   1  -2  20    2.21    0.18
  -1  -2 -20    1.77    0.19
   1  -2  20    2.21    0.16
  -1   2  20    1.99    0.23
   1  -2 -20    1.76    0.18
   1   2  20    1.98    0.23
   1   2  20    2.51    0.18
  -2   2  20    0.06    0.79
   2  -2  20   -0.05    0.06
  -2  -2 -20   -0.05    0.06
   2  -2  20    0.10    0.09
  -2  -2  20    0.17    0.97
   2  -2 -20    0.04    0.06
   2   2  20    0.04    0.11
  -3  -2 -20    0.51    0.12
  -3   2  20   -0.03    0.72
   3  -2  20    0.44    0.15
   3  -2  20    0.35    0.10
  -3  -2  20    1.81    1.74
   3  -2 -20    0.31    0.15
   3   2  20    0.76    0.20
   4  -2  20    0.20    0.13
   4  -2  20    0.20    0.11
  -4  -2 -20    0.38    0.12
  -4  -2  20   -0.37    1.23
   4   2  20    0.18    0.16
   4  -2 -20    0.18    0.15
   5  -2  20    0.23    0.12
  -5  -2  20    0.51    1.75
   6  -2  20    0.10    0.13
   6  -2 -20    0.05    0.15
  -6  -2  20    0.05    1.60
   0  -3 -20    0.05    0.06
   0   3  20    0.01    0.10
   1  -3  20    2.82    0.19
   1  -3  20    2.64    0.18
  -1  -3 -20    2.67    0.21
  -1   3  20    2.66    0.30
   1   3  20    2.92    0.32
   1  -3 -20    2.52    0.19
   2  -3  20    0.36    0.09
  -2  -3 -20    0.21    0.10
   2  -3  20    0.24    0.10
   2  -3 -20    0.23    0.09
   2   3  20    0.35    0.16
  -2  -3  20   -0.16    0.85
   3  -3  20    7.82    0.34
  -3  -3 -20    8.02    0.41
   3  -3  20    7.65    0.42
   3   3  20    7.41    0.50
   4  -3  20   12.33    0.61
  -4  -3 -20   12.36    0.58
   4  -3  20   12.30    0.50
   4  -3 -20   13.18    0.73
   4   3  20   13.40    0.82
   5  -3  20    0.20    0.12
  -5  -3  20   -0.27    1.53
   6  -3  20    0.08    0.13
  -6  -3  20    0.77    2.16
   6  -3 -20   -0.10    0.14
   0   4  20    1.02    0.21
   0  -4 -20    0.68    0.14
   1  -4  20    3.08    0.19
  -1   4  20    2.51    0.31
  -1  -4 -20    2.65    0.26
   1  -4 -20    2.96    0.22
   1   4  20    3.12    0.34
  -2  -4 -20    1.30    0.19
   2  -4  20    1.61    0.16
   2  -4  20    1.83    0.24
   2   4  20    1.53    0.26
   2  -4 -20    1.47    0.18
   3  -4  20    0.02    0.07
  -3  -4 -20    0.02    0.10
   3  -4  20   -0.01    0.10
   3   4  20    0.08    0.16
  -4  -4 -20    1.15    0.20
   4  -4  20    0.69    0.19
   4  -4  20    1.07    0.16
  -4  -4  20    0.15    1.55
   5  -4  20    0.09    0.11
  -5  -4  20   -0.11    1.74
   6  -4  20    0.01    0.12
   6  -4 -20   -0.01    0.14
  -6  -4  20    0.14    2.10
   0   5  20   -0.07    0.13
   0  -5 -20   -0.21    0.07
  -1  -5 -20   11.74    0.53
   1  -5  20   10.95    0.41
  -1   5  20   10.24    0.59
   1  -5 -20   10.61    0.49
   1   5  20   11.55    0.60
   2  -5  20    0.59    0.11
  -2  -5 -20    0.65    0.16
   2  -5 -20    0.58    0.13
   2   5  20    0.40    0.20
  -3  -5 -20    0.21    0.13
   3  -5  20    0.18    0.09
   3   5  20    0.15    0.15
  -4  -5 -20    1.50    0.25
   4  -5  20    1.26    0.17
   5  -5  20    1.12    0.19
  -5  -5  20   -0.30    1.83
   0  -6 -20   26.00    0.93
   0   6  20   25.90    1.08
   1  -6  20    4.22    0.23
  -1  -6 -20    4.32    0.34
  -1   6  20    3.67    0.43
   1   6  20    4.62    0.47
   1  -6 -20    3.77    0.29
  -2  -6 -20    0.00    0.10
   2  -6  20    0.04    0.07
   2  -6 -20   -0.02    0.08
   2   6  20    0.26    0.15
  -3  -6 -20   -0.10    0.11
  -4  -6 -20    0.33    0.16
   4  -6  20    0.58    0.13
   5  -6  20    0.38    0.14
   0  -7 -20   -0.29    0.07
  -1  -7 -20    0.27    0.13
   1  -7  20    0.18    0.09
   1  -7 -20    0.02    0.11
  -2  -7 -20   -0.04    0.12
   2  -7  20    0.04    0.07
   3  -7  20    0.44    0.10
  -3  -7 -20    0.69    0.19
   4  -7  20    0.27    0.10
  -4  -7 -20    0.59    0.19
  -4  -7  20    0.64    0.24
   0  -8 -20    2.02    0.29
  -1  -8 -20    0.04    0.14
   1  -8 -20   -0.11    0.12
   2  -8  20    0.12    0.08
  -2  -8 -20   -0.02    0.13
  -3  -8 -20    0.22    0.18
   3  -8  20    0.23    0.10
  -3  -8  20    0.49    0.21
  -4  -8 -20   -0.21    0.15
  -4  -8  20    0.50    0.23
   0  -9 -20   -0.18    0.12
  -1  -9 -20    0.00    0.14
   1  -9 -20   -0.06    0.14
  -2  -9 -20    0.15    0.16
   2  -9  20   -0.08    0.09
   0 -10 -20    1.68    0.31
   0   0  21    0.03    0.69
   1   0  21    0.16    0.11
  -1   0  21   -0.11    0.07
   1   0  21    0.12    0.75
  -1   0  21    0.26    0.87
   1   0  21    0.10    0.08
  -2   0 -21    0.07    0.06
   2   0  21   -0.05    0.07
  -2   0  21    0.18    0.91
   2   0  21    0.00    0.10
  -3   0  21    0.37    1.04
   3   0 -21   -0.05    0.12
   3   0  21    0.05    0.11
  -3   0 -21    0.04    0.08
   3   0  21   -0.02    0.09
   4   0 -21    0.03    0.12
  -4   0  21    0.04    1.00
  -4   0 -21    0.00    0.08
   4   0  21   -0.12    0.10
   4   0  21   -0.04    0.08
  -5   0 -21    0.05    1.12
  -5   0  21    0.62    1.42
   5   0  21   -0.06    0.10
  -6   0  21    0.14    1.38
   0   1  21   -0.15    0.72
   0  -1 -21    0.00    0.05
   0  -1  21   -0.10    0.52
   0   1  21   -0.01    0.09
   0  -1  21    0.01    0.06
   1  -1  21    9.82    0.42
  -1   1  21    9.57    0.45
   1  -1  21    8.93    0.37
  -1  -1 -21    9.57    0.41
  -1  -1  21    9.71    0.39
   1   1  21    8.96    0.38
   1  -1 -21    9.41    0.39
   1   1  21    9.22    0.44
   2  -1  21   13.41    0.55
  -2  -1 -21   13.89    0.53
   2  -1  21   12.84    0.49
   2   1 -21   13.52    0.53
   2   1  21   13.70    0.51
   2   1  21   13.20    0.59
  -3  -1 -21    0.77    0.15
   3  -1  21    0.32    0.13
   3  -1  21    0.75    0.14
  -3   1  21    0.25    1.09
   3   1  21    0.81    0.15
   3   1  21    0.79    0.19
   3  -1 -21    0.86    0.20
  -3  -1  21   -0.17    1.03
  -4  -1 -21    1.25    0.19
   4  -1  21    1.50    0.20
   4  -1  21    1.25    0.22
  -4   1  21   -0.05    1.13
   4  -1 -21    1.37    0.26
  -4   1 -21    0.10    0.69
   4   1  21    1.74    0.29
  -4  -1  21   -0.02    1.27
   5  -1  21    0.58    0.16
  -5   1  21   -0.04    1.05
  -5  -1  21   -0.57    1.19
   5  -1 -21    0.41    0.18
   5  -1 -21    0.40    0.18
   6  -1  21    0.22    0.16
  -6  -1 -21   -0.03    1.28
  -6  -1  21   -0.01    1.28
   0  -2  21    1.28    0.13
   0  -2  21   -0.12    0.49
   0  -2 -21    0.57    0.11
   0   2  21    0.83    0.16
   0   2 -21    0.70    0.10
  -1   2  21   25.53    0.92
   1  -2  21   26.49    0.80
   1  -2  21   26.51    0.81
  -1  -2 -21   26.23    0.85
   1   2  21   25.28    0.92
   1  -2 -21   26.38    0.83
  -2  -2 -21   22.84    0.78
   2  -2  21   22.46    0.77
   2  -2  21   23.02    0.72
   2   2  21   22.68    0.87
   2  -2 -21   21.96    0.72
   3  -2  21   16.05    0.65
   3  -2  21   15.77    0.56
  -3  -2 -21   15.56    0.62
   3  -2 -21   15.18    0.73
   3   2  21   15.17    0.71
  -4  -2 -21    5.09    0.34
   4  -2  21    4.74    0.37
   4  -2  21    3.79    0.27
   4  -2 -21    4.78    0.42
   4   2  21    4.16    0.43
   5  -2  21    0.72    0.18
  -5  -2  21   -0.66    1.15
   6  -2  21    0.04    0.12
  -6  -2  21   -0.34    1.45
   6  -2 -21   -0.02    0.15
   0  -3 -21    0.05    0.06
   0   3  21   -0.04    0.10
  -1   3  21    1.74    0.25
  -1  -3 -21    1.79    0.20
   1  -3  21    1.91    0.17
   1  -3  21    2.14    0.19
   1  -3 -21    1.92    0.20
   1   3  21    1.70    0.24
   2  -3  21    0.85    0.14
  -2  -3 -21    0.73    0.14
   2  -3  21    0.95    0.13
   2  -3 -21    0.82    0.13
   2   3  21    0.60    0.18
  -2  -3  21    0.24    0.88
   3  -3  21    5.00    0.34
   3  -3  21    5.32    0.29
  -3  -3 -21    5.73    0.35
   3   3  21    5.52    0.43
   4  -3  21    4.99    0.30
  -4  -3 -21    5.02    0.35
   4  -3  21    4.71    0.38
   4  -3 -21    5.59    0.48
   5  -3  21    0.13    0.12
  -5  -3  21   -0.06    1.60
   6  -3  21   -0.07    0.12
   6  -3 -21   -0.14    0.13
  -6  -3  21   -0.35    1.70
   0   4  21    0.11    0.12
   0  -4 -21   -0.10    0.08
   1  -4  21    7.41    0.32
  -1  -4 -21    6.34    0.37
  -1   4  21    6.98    0.46
   1  -4 -21    7.65    0.37
   1   4  21    8.39    0.49
  -2   4  21    3.29    0.38
  -2  -4 -21    3.46    0.31
   2  -4  21    3.45    0.21
   2  -4 -21    3.95    0.25
   2   4  21    3.49    0.39
  -3  -4 -21    3.90    0.30
   3  -4  21    3.32    0.28
   3  -4  21    3.45    0.23
   3   4  21    3.33    0.39
  -4  -4 -21    1.62    0.24
   4  -4  21    1.75    0.28
   4  -4  21    1.81    0.20
  -4  -4  21   -0.12    1.43
   5  -4  21    0.16    0.12
  -5  -4  21   -0.77    1.38
   6  -4  21    0.03    0.12
  -6  -4  21   -0.99    1.57
   0  -5 -21   -0.24    0.07
   0   5  21   -0.06    0.12
  -1  -5 -21   10.17    0.49
   1  -5  21   10.13    0.39
  -1   5  21    8.90    0.56
   1  -5 -21    9.70    0.46
   1   5  21    9.52    0.56
  -2  -5 -21    6.46    0.40
   2  -5  21    7.56    0.32
   2  -5 -21    7.15    0.37
   2   5  21    7.54    0.51
  -3  -5 -21    0.35    0.14
   3  -5  21    0.41    0.10
  -4  -5 -21    0.32    0.15
   4  -5  21    0.29    0.11
   5  -5  21    0.54    0.15
  -5  -5  21    0.37    2.17
   0  -6 -21    1.11    0.21
   0   6  21    1.21    0.27
  -1  -6 -21   -0.04    0.10
  -1   6  21   -0.01    0.14
   1  -6  21   -0.06    0.07
   1   6  21    0.03    0.13
   1  -6 -21    0.04    0.11
   2  -6  21   -0.07    0.06
  -2  -6 -21    0.10    0.12
   2   6  21   -0.05    0.14
   2  -6 -21    0.07    0.15
   3  -6  21    0.03    0.07
  -3  -6 -21    0.09    0.14
   4  -6  21    0.03    0.08
  -4  -6 -21   -0.03    0.10
   5  -6  21    0.22    0.11
   0  -7 -21   -0.31    0.08
  -1  -7 -21    2.86    0.32
   1  -7  21    2.99    0.20
   1  -7 -21    2.97    0.30
  -2  -7 -21    0.47    0.18
   2  -7  21    0.44    0.11
   3  -7  21    0.77    0.14
  -3  -7 -21    0.65    0.20
   4  -7  21    0.07    0.09
  -4  -7 -21    0.12    0.14
  -4  -7  21   -0.04    0.19
   0  -8 -21    0.55    0.18
  -1  -8 -21   -0.08    0.11
   1  -8 -21    0.00    0.11
   2  -8  21    0.22    0.09
  -2  -8 -21    0.30    0.16
   3  -8  21    0.07    0.09
  -3  -8 -21    0.05    0.13
   0  -9 -21   -0.02    0.12
  -1  -9 -21   -0.08    0.11
   1  -9 -21    0.10    0.16
   2  -9  21    0.22    0.10
  -2  -9 -21    0.31    0.17
   0   0  22   83.45    2.23
   0   0 -22   81.30    2.22
   1   0  22   60.02    1.69
  -1   0  22   58.91    1.67
   1   0  22   58.35    1.61
  -1   0 -22   58.84    1.66
  -2   0  22    0.44    1.09
   2   0  22    2.11    0.20
  -2   0 -22    1.77    0.20
   2   0  22   -0.02    0.93
   2   0  22    1.77    0.23
   3   0  22   20.31    0.79
   3   0 -22   19.65    0.79
   3   0  22   19.24    0.68
  -3   0 -22   19.74    0.72
   4   0  22    0.37    0.17
  -4   0  22    0.07    1.13
   4   0  22    0.54    0.15
  -4   0 -22    0.26    0.11
   5   0  22    0.42    0.15
  -5   0 -22   -0.54    0.94
  -5   0  22    0.10    1.27
  -6   0  22   -0.08    1.34
   0   1  22    0.05    0.09
   0  -1  22    0.12    0.08
   0  -1  22   -0.21    0.58
   0  -1 -22   -0.07    0.05
   0   1  22    0.06    0.88
  -1  -1 -22    6.44    0.33
   1  -1  22    5.90    0.32
  -1   1  22    5.78    0.35
   1  -1  22    6.39    0.30
   1   1  22    5.75    0.29
   1   1  22    5.69    0.36
  -1  -1  22    6.27    0.31
   1  -1 -22    6.35    0.31
  -2   1  22   -0.27    0.85
   2  -1  22    0.77    0.13
   2   1 -22    0.92    0.16
   2  -1  22    0.82    0.17
   2   1  22    0.81    0.18
   2   1  22    0.95    0.15
  -2  -1  22    0.28    1.06
   3  -1  22    1.55    0.19
  -3  -1 -22    1.89    0.21
   3  -1  22    2.10    0.27
  -3   1  22    0.00    1.03
   3  -1 -22    1.66    0.27
   3   1  22    2.06    0.28
   3   1  22    1.82    0.21
  -3  -1  22    0.27    1.24
  -4   1  22   -0.24    1.13
  -4  -1 -22    0.09    0.09
   4  -1  22    0.11    0.14
   4  -1  22    0.07    0.10
   4  -1 -22    0.13    0.16
  -4  -1  22   -0.72    1.09
  -4   1 -22   -0.25    0.66
   4   1  22    0.10    0.14
   5  -1  22    0.27    0.13
  -5   1  22   -0.15    1.02
  -5  -1  22    0.28    1.48
   5  -1 -22    0.51    0.18
   6  -1  22    0.20    0.14
  -6  -1 -22   -0.40    1.24
  -6  -1  22    0.37    1.47
   0  -2  22    2.32    0.16
   0  -2 -22    1.84    0.19
   0   2  22    1.83    0.23
  -1  -2 -22    2.82    0.22
  -1   2  22    3.51    0.29
   1  -2  22    3.25    0.23
   1  -2  22    3.30    0.21
   1   2  22    3.40    0.33
   1  -2 -22    3.23    0.22
   2  -2  22    3.78    0.27
  -2  -2 -22    3.87    0.26
   2  -2  22    3.56    0.22
   2  -2 -22    3.85    0.23
   2   2  22    3.18    0.33
  -3  -2 -22    4.11    0.29
   3  -2  22    4.50    0.33
   3  -2  22    4.82    0.27
   3   2  22    4.18    0.36
   3  -2 -22    4.68    0.39
  -4  -2 -22    0.50    0.15
   4  -2  22    0.41    0.13
   4  -2  22    0.56    0.19
   4  -2 -22    0.92    0.25
   4   2  22    0.54    0.22
  -4  -2  22   -0.41    1.23
   5  -2  22    0.80    0.18
  -5  -2  22   -0.28    1.42
   6  -2  22    0.19    0.15
  -6  -2  22    0.11    1.65
   6  -2 -22    0.42    0.19
   0   3  22    0.01    0.11
   0  -3 -22    0.00    0.06
   1  -3  22    0.01    0.07
   1  -3  22   -0.05    0.07
  -1  -3 -22   -0.11    0.06
  -1   3  22   -0.07    0.09
   1   3  22    0.02    0.11
   1  -3 -22    0.03    0.08
  -2  -3 -22   -0.03    0.07
   2  -3  22   -0.04    0.07
  -2   3  22   -0.12    0.09
   2  -3  22    0.01    0.08
   2  -3 -22    0.07    0.07
  -2  -3  22    0.03    1.04
   2   3  22   -0.03    0.11
   3  -3  22    1.58    0.22
   3  -3  22    1.31    0.17
  -3  -3 -22    1.30    0.21
  -3  -3  22    0.04    1.45
   3   3  22    1.24    0.25
   4  -3  22   -0.04    0.12
  -4  -3 -22   -0.09    0.10
   4  -3  22    0.03    0.10
   4  -3 -22    0.04    0.17
  -4  -3  22   -0.84    1.37
   5  -3  22    0.37    0.14
  -5  -3  22    0.12    1.70
   6  -3  22   -0.12    0.11
   6  -3 -22    0.14    0.17
  -6  -3  22    0.07    1.80
   0   4  22    6.53    0.44
   0  -4 -22    7.39    0.38
  -1  -4 -22   10.68    0.49
  -1   4  22   10.93    0.59
   1  -4  22    9.88    0.40
   1  -4 -22   10.55    0.47
   1   4  22   10.36    0.57
   2  -4  22   11.18    0.43
  -2   4  22   11.79    0.65
  -2  -4 -22   11.54    0.52
   2   4  22   12.19    0.63
   2  -4 -22   11.68    0.48
  -3  -4 -22    0.16    0.12
   3  -4  22    0.33    0.10
   3   4  22    0.28    0.19
   4  -4  22    0.11    0.10
  -4  -4 -22    0.02    0.11
   4  -4  22   -0.17    0.10
  -4  -4  22    0.71    1.98
   5  -4  22    0.28    0.14
  -5  -4  22   -0.02    1.85
   0  -5 -22   -0.05    0.10
   0   5  22   -0.13    0.10
  -1  -5 -22    3.84    0.30
   1  -5  22    3.85    0.23
  -1   5  22    2.93    0.37
   1  -5 -22    3.86    0.28
   1   5  22    4.46    0.45
  -2  -5 -22    3.07    0.31
   2  -5  22    2.52    0.19
  -2   5  22    2.54    0.37
   2  -5 -22    2.43    0.25
   2   5  22    3.15    0.39
  -3  -5 -22    0.17    0.13
   3  -5  22    0.01    0.07
  -4  -5 -22   -0.01    0.11
   4  -5  22    0.06    0.08
   5  -5  22    0.08    0.11
  -5  -5  22   -0.36    1.64
   0   6  22    1.04    0.25
   0  -6 -22    0.40    0.14
  -1   6  22    1.56    0.31
   1  -6  22    1.72    0.18
  -1  -6 -22    1.55    0.23
   1   6  22    1.49    0.28
   1  -6 -22    1.65    0.23
  -2  -6 -22   -0.12    0.10
   2  -6  22   -0.06    0.06
  -3  -6 -22    0.00    0.13
   3  -6  22    0.07    0.08
   4  -6  22    0.42    0.12
  -4  -6 -22    0.40    0.17
   5  -6  22    0.11    0.11
   0  -7 -22   -0.05    0.11
  -1  -7 -22    0.52    0.17
   1  -7 -22    0.98    0.19
  -2  -7 -22    0.04    0.13
   2  -7  22    0.11    0.08
   3  -7  22    0.37    0.11
  -3  -7 -22    0.39    0.18
   4  -7  22    0.26    0.11
  -4  -7 -22    0.27    0.18
  -4  -7  22    0.43    0.23
   0  -8 -22    0.28    0.15
  -1  -8 -22    0.03    0.13
   1  -8 -22    0.06    0.11
   2  -8  22    0.53    0.12
  -2  -8 -22    0.26    0.16
  -3  -8 -22   -0.02    0.12
   3  -8  22    0.03    0.09
   0  -9 -22    0.02    0.14
  -1  -9 -22    1.50    0.29
   1  -9 -22    1.43    0.26
  -2  -9 -22   -0.04    0.13
   2  -9  22    0.10    0.10
   0   0  23    1.58    0.19
   0   0  23    0.27    0.99
   0   0 -23    1.33    0.16
  -1   0  23    0.08    0.09
   1   0  23    0.08    0.09
  -1   0  23    0.22    1.12
   1   0  23    0.17    0.89
   1   0  23    0.16    0.12
  -2   0 -23    0.23    0.09
   2   0  23   -0.13    0.11
   2   0  23    0.09    1.01
  -2   0  23   -0.21    0.88
   2   0  23    0.05    0.09
   3   0 -23    0.09    0.13
   3   0  23    0.03    0.10
   3   0  23    0.24    0.15
  -3   0  23   -0.50    0.96
   4   0  23   -0.20    0.07
  -4   0  23   -0.19    1.08
   4   0  23   -0.20    0.12
  -4   0 -23    0.17    0.10
  -5   0  23    0.31    1.38
  -5   0 -23   -0.39    0.92
  -6   0  23   -0.37    1.26
   0  -1  23   -0.06    0.07
   0  -1 -23    0.08    0.07
   0  -1  23   -0.20    0.64
   0   1  23   -0.14    0.82
   0   1  23    0.12    0.10
  -1   1  23    4.46    0.31
  -1  -1 -23    4.23    0.26
   1  -1  23    3.63    0.24
   1  -1  23    3.91    0.27
   1   1  23    4.40    0.25
   1  -1 -23    4.24    0.25
  -1  -1  23    3.68    0.24
   1   1  23    4.58    0.32
   2   1 -23   28.23    0.93
   2  -1  23   28.56    0.94
   2  -1  23   27.91    0.87
  -2  -1 -23   27.18    0.91
   2   1  23   26.83    0.98
   2   1  23   28.68    0.89
   3  -1  23   12.61    0.50
  -3  -1 -23   10.91    0.51
   3  -1  23   12.05    0.57
   3   1  23   12.75    0.62
   3   1  23   12.07    0.51
   3  -1 -23   11.45    0.61
   4  -1  23    0.91    0.17
  -4   1  23    0.29    1.17
   4  -1  23    0.87    0.22
  -4  -1 -23    1.15    0.20
  -4  -1  23   -0.12    1.24
   4  -1 -23    1.10    0.24
  -4   1 -23   -0.13    0.70
   4   1  23    1.05    0.24
  -5   1  23   -0.33    0.97
   5  -1  23    0.74    0.17
   5  -1 -23    0.88    0.23
  -5  -1  23    0.39    1.50
  -6  -1 -23    0.06    1.37
   6  -1  23    0.83    0.36
  -6  -1  23    0.01    1.40
   0  -2 -23    9.59    0.42
   0   2  23    9.17    0.48
   0  -2  23    9.22    0.36
   1  -2  23    5.52    0.30
  -1  -2 -23    5.93    0.32
  -1   2  23    5.28    0.36
   1  -2  23    5.70    0.29
   1  -2 -23    5.36    0.29
   1   2  23    5.23    0.36
  -2  -2 -23    7.47    0.38
   2  -2  23    7.45    0.39
   2  -2  23    7.92    0.35
   2   2  23    7.94    0.46
   2  -2 -23    7.63    0.35
   3  -2  23    7.16    0.34
   3  -2  23    6.09    0.37
  -3  -2 -23    5.42    0.35
   3   2  23    5.99    0.45
   4  -2  23    0.54    0.14
  -4  -2 -23    0.36    0.14
   4  -2  23    0.39    0.16
  -4  -2  23   -0.39    1.48
   4  -2 -23    0.82    0.24
   5  -2  23   -0.02    0.10
  -5  -2  23   -0.55    1.23
   6  -2  23    0.14    0.15
  -6  -2  23    0.19    1.72
   6  -2 -23    0.78    0.25
   0  -3 -23    0.03    0.07
   0   3  23    0.10    0.13
  -1   3  23    0.12    0.12
   1  -3  23    0.06    0.08
  -1  -3 -23    0.01    0.08
   1  -3 -23    0.16    0.09
   1   3  23    0.11    0.13
   2  -3  23    0.18    0.09
   2  -3  23    0.23    0.11
  -2   3  23    0.14    0.13
  -2  -3 -23    0.13    0.10
   2  -3 -23    0.26    0.09
   2   3  23    0.25    0.16
  -2  -3  23    0.02    1.03
   3  -3  23    0.36    0.15
  -3  -3 -23    0.36    0.13
   3  -3  23    0.19    0.10
  -3  -3  23    0.24    1.48
   3   3  23    0.65    0.21
   4  -3  23    0.01    0.14
  -4  -3 -23    0.07    0.12
   4  -3  23    0.21    0.11
   4  -3 -23    0.18    0.20
  -4  -3  23    1.69    2.27
   5  -3  23    0.07    0.11
  -5  -3  23    0.27    1.96
   6  -3  23   -0.05    0.12
  -6  -3  23    1.15    2.15
   6  -3 -23    0.21    0.17
   0   4  23   15.32    0.73
   0  -4 -23   16.34    0.63
   1  -4  23   12.03    0.45
  -1  -4 -23   12.03    0.54
  -1   4  23   11.36    0.61
   1   4  23   11.77    0.62
   1  -4 -23   12.43    0.52
  -2  -4 -23    1.76    0.23
   2  -4  23    2.12    0.20
  -2   4  23    2.77    0.36
   2   4  23    2.62    0.34
   2  -4 -23    2.58    0.24
  -3  -4 -23    0.08    0.10
   3  -4  23    0.07    0.08
   3   4  23   -0.09    0.13
  -4  -4 -23    0.08    0.12
   4  -4  23    0.46    0.13
  -4  -4  23   -0.18    1.53
   5  -4  23    0.09    0.11
  -5  -4  23    0.29    1.89
   0   5  23    0.02    0.12
   0  -5 -23   -0.20    0.08
  -1  -5 -23    0.06    0.10
   1  -5  23    0.10    0.09
  -1   5  23    0.11    0.13
   1  -5 -23    0.01    0.11
   1   5  23    0.05    0.13
  -2   5  23    0.84    0.24
  -2  -5 -23    0.60    0.16
   2  -5  23    0.75    0.13
   2  -5 -23    0.71    0.15
   2   5  23    0.67    0.23
  -3  -5 -23    0.38    0.16
   3  -5  23    0.50    0.11
   4  -5  23   -0.09    0.08
  -4  -5 -23   -0.10    0.11
   5  -5  23   -0.02    0.09
  -5  -5  23    0.17    1.91
   0  -6 -23    1.40    0.22
   0   6  23    1.08    0.26
  -1   6  23    0.89    0.24
   1  -6  23    1.45    0.17
  -1  -6 -23    1.44    0.24
   1   6  23    1.18    0.27
   1  -6 -23    0.88    0.18
   2  -6  23    0.84    0.13
  -2  -6 -23    0.60    0.17
   3  -6  23    1.14    0.16
  -3  -6 -23    1.35    0.24
  -4  -6 -23    0.00    0.14
   4  -6  23    0.01    0.08
  -5  -6 -23    0.09    0.22
   5  -6  23   -0.06    0.10
   0  -7 -23   -0.08    0.11
  -1  -7 -23    0.03    0.10
   1  -7 -23   -0.03    0.11
   2  -7  23    0.07    0.09
  -2  -7 -23    0.13    0.15
  -3  -7 -23   -0.16    0.10
   3  -7  23    0.04    0.08
  -4  -7 -23    0.25    0.14
   4  -7  23    0.06    0.10
   0  -8 -23    0.54    0.17
  -1  -8 -23    0.31    0.17
   1  -8 -23    0.92    0.20
   2  -8  23    2.26    0.22
  -2  -8 -23    1.85    0.29
   3  -8  23    0.15    0.10
  -3  -8 -23    0.08    0.16
   0  -9 -23   -0.07    0.13
  -1  -9 -23    0.09    0.17
   1  -9 -23   -0.23    0.12
  -2  -9 -23    0.11    0.14
   0   0 -24    3.88    0.26
   0   0  24    4.01    0.28
  -1   0  24    3.24    0.25
  -1   0 -24    2.95    0.23
   1   0  24    3.03    0.22
   1   0  24    3.17    0.29
  -3   0 -24    1.39    0.20
   3   0  24    0.92    0.21
   3   0 -24    1.16    0.22
  -3   0  24    0.03    1.19
   3   0  24    1.02    0.17
   4   0  24   -0.19    0.13
  -4   0  24    0.16    1.15
  -4   0 -24    0.26    0.11
   4   0  24    0.25    0.13
  -5   0  24   -0.34    1.28
  -6   0  24    0.08    1.37
   0   1  24   -0.03    0.10
   0  -1  24    0.12    0.09
   0  -1  24   -0.09    0.78
   0  -1 -24   -0.05    0.05
   0   1  24   -0.34    0.76
  -1  -1 -24   18.13    0.67
  -1   1  24   18.07    0.71
   1  -1  24   18.61    0.62
   1  -1  24   18.84    0.68
   1  -1 -24   17.97    0.64
  -1  -1  24   18.66    0.64
   1   1  24   16.59    0.61
   1   1  24   17.65    0.71
   2  -1  24    0.88    0.17
  -2  -1 -24    1.54    0.20
  -2   1  24   -0.50    0.99
   2  -1  24    1.22    0.17
   2   1  24    1.85    0.21
  -2  -1  24   -0.35    1.05
   2   1  24    1.47    0.24
   3  -1  24   10.57    0.54
  -3  -1 -24   10.31    0.48
   3  -1  24   10.39    0.45
   3   1  24    9.41    0.47
   3  -1 -24   10.59    0.58
   3   1  24    9.84    0.55
  -4   1  24   -0.32    1.09
  -4  -1 -24    2.07    0.26
   4  -1  24    1.59    0.27
   4  -1  24    1.88    0.22
   4   1  24    1.52    0.28
  -4  -1  24   -0.15    1.30
   4  -1 -24    1.90    0.30
  -5   1  24   -0.37    0.95
   5  -1  24   -0.05    0.10
  -5  -1  24    0.03    1.33
   5  -1 -24   -0.03    0.22
  -6  -1 -24   -0.05    1.25
  -6  -1  24    0.65    1.63
   0  -2 -24    2.09    0.22
   0  -2  24    2.15    0.21
   0   2  24    1.86    0.25
   1  -2  24    4.70    0.27
  -1   2  24    4.71    0.34
  -1  -2 -24    4.90    0.30
   1  -2  24    4.47    0.28
   1   2  24    4.49    0.34
   1  -2 -24    4.83    0.29
  -2  -2 -24    0.71    0.15
  -2   2  24    0.05    0.94
   2  -2  24    0.82    0.17
   2  -2  24    0.64    0.14
   2   2  24    0.85    0.20
   2  -2 -24    0.65    0.12
  -2  -2  24   -0.52    0.96
  -3  -2 -24    0.04    0.09
  -3   2  24    2.04    1.16
   3  -2  24   -0.09    0.10
   3  -2  24    0.00    0.09
  -3  -2  24   -0.45    1.25
   3   2  24    0.14    0.16
  -4  -2 -24    0.03    0.10
   4  -2  24    0.16    0.15
   4  -2  24    0.21    0.12
   4  -2 -24    0.11    0.17
  -4  -2  24   -0.32    1.44
   5  -2  24   -0.04    0.10
  -5  -2  24    0.35    1.71
   6  -2  24    0.08    0.13
  -6  -2  24    0.45    1.90
   0  -3 -24    0.08    0.08
   0   3  24    0.03    0.10
  -1   3  24   21.09    0.86
  -1  -3 -24   21.46    0.76
   1  -3  24   20.15    0.68
   1  -3 -24   20.83    0.74
   1   3  24   20.74    0.85
  -2   3  24    5.84    0.45
  -2  -3 -24    7.21    0.39
   2  -3  24    6.50    0.36
   2  -3  24    6.63    0.32
   2  -3 -24    6.40    0.34
   2   3  24    6.09    0.45
  -3  -3 -24   10.79    0.51
   3  -3  24   10.84    0.52
   3  -3  24   10.43    0.44
   3   3  24   10.22    0.60
   4  -3  24    1.77    0.28
   4  -3  24    2.33    0.25
  -4  -3 -24    2.07    0.28
  -4  -3  24    0.20    1.63
   5  -3  24    0.18    0.12
  -5  -3  24    0.26    1.86
   6  -3  24    0.74    0.18
  -6  -3  24   -0.10    1.80
   0  -4 -24    1.01    0.17
   0   4  24    0.84    0.21
  -1  -4 -24    4.26    0.30
   1  -4  24    4.36    0.25
  -1   4  24    4.40    0.37
   1   4  24    4.17    0.36
   1  -4 -24    3.84    0.28
  -2   4  24    6.90    0.50
   2  -4  24    6.82    0.33
  -2  -4 -24    7.81    0.41
   2   4  24    7.57    0.51
   2  -4 -24    6.90    0.37
   3  -4  24    0.44    0.12
  -3  -4 -24    0.47    0.15
   3   4  24    0.10    0.19
  -4  -4 -24    0.47    0.17
   4  -4  24    0.14    0.10
  -4  -4  24    0.17    1.62
   5  -4  24    0.16    0.12
  -5  -4  24   -0.20    1.85
   0   5  24   -0.05    0.10
   0  -5 -24   -0.12    0.09
   1  -5  24    0.18    0.09
  -1   5  24    0.12    0.14
  -1  -5 -24   -0.13    0.07
   1   5  24   -0.06    0.11
   1  -5 -24   -0.04    0.08
  -2   5  24    3.00    0.40
  -2  -5 -24    3.53    0.33
   2  -5  24    3.00    0.22
   2  -5 -24    3.33    0.26
   2   5  24    4.15    0.46
  -3  -5 -24   -0.10    0.09
   3  -5  24    0.12    0.09
  -4  -5 -24   -0.01    0.12
   4  -5  24    0.11    0.09
   5  -5  24    0.25    0.13
  -5  -5  24   -0.91    1.74
   0   6  24    0.16    0.19
   0  -6 -24    0.11    0.11
   1  -6  24    0.74    0.14
  -1  -6 -24    0.99    0.20
   1  -6 -24    1.04    0.19
   2  -6  24    0.26    0.10
  -2  -6 -24    0.19    0.13
   3  -6  24    0.22    0.10
  -3  -6 -24    0.10    0.12
  -4  -6 -24   -0.01    0.12
   4  -6  24   -0.08    0.08
   0  -7 -24   -0.12    0.10
  -1  -7 -24    0.14    0.13
   1  -7 -24    0.19    0.11
  -2  -7 -24    0.18    0.16
   2  -7  24    0.40    0.11
  -3  -7 -24    0.13    0.14
   3  -7  24   -0.01    0.09
  -4  -7 -24    0.02    0.13
   0  -8 -24   -0.07    0.11
  -1  -8 -24   -0.06    0.13
   1  -8 -24    0.13    0.13
   2  -8  24    0.38    0.12
  -2  -8 -24    0.46    0.18
   3  -8  24    0.06    0.10
  -3  -8 -24   -0.16    0.13
   0  -9 -24   -0.15    0.13
  -1  -9 -24    0.08    0.13
   1  -9 -24    0.02    0.14
  -2  -9 -24    0.00    0.15
   0   0  25    1.85    0.21
   0   0 -25    1.46    0.18
   0   0  25    0.06    0.93
  -1   0  25   -0.08    0.96
   1   0  25    0.28    0.12
   1   0  25    0.00    0.94
   1   0  25    0.07    0.09
  -1   0 -25    0.67    0.13
   2   0  25    0.04    1.21
   2   0  25    0.28    0.11
   2   0  25    0.21    0.14
  -2   0  25    0.08    1.11
   3   0  25    0.17    0.15
  -3   0  25   -0.34    1.12
  -3   0 -25   -0.05    0.08
   3   0  25   -0.01    0.10
   4   0  25    0.02    0.10
   4   0  25    0.00    0.13
  -4   0 -25    0.06    0.10
  -4   0  25   -0.18    1.13
  -5   0  25    0.43    1.43
  -6   0  25    0.22    1.44
   0  -1  25    0.02    0.08
   0  -1 -25    0.04    0.08
   0  -1  25    0.12    0.95
   0   1  25    0.05    0.10
   0   1  25   -0.07    0.93
   1  -1  25    1.46    0.18
  -1  -1 -25    1.66    0.20
  -1   1  25    1.56    0.22
   1  -1  25   -0.13    0.81
  -1   1  25    0.07    1.04
   1  -1  25    1.56    0.20
   1  -1 -25    1.71    0.19
   1   1  25    2.14    0.22
   1   1  25    1.42    0.21
  -1  -1  25    1.63    0.19
  -1  -1  25   -0.01    0.87
   2  -1  25    2.89    0.25
  -2  -1 -25    3.29    0.25
   2  -1  25    2.61    0.28
   2   1  25    2.87    0.26
   2   1  25    3.18    0.33
  -3  -1 -25    9.74    0.48
   3  -1  25   10.21    0.45
   3  -1  25    9.44    0.52
   3   1  25    8.89    0.54
   3  -1 -25    9.61    0.55
   4  -1  25    0.55    0.20
   4  -1  25    0.49    0.15
  -4   1  25   -0.36    1.08
  -4  -1 -25    0.33    0.14
   4  -1 -25    0.15    0.17
  -4  -1  25    0.07    1.41
   5  -1  25    1.12    0.21
  -5   1  25   -0.40    1.06
  -5  -1  25    0.03    1.26
  -6  -1 -25   -0.08    1.35
  -6  -1  25    0.08    1.55
   0   2  25   10.69    0.54
   0  -2 -25   10.76    0.47
   1  -2  25    4.50    0.29
  -1  -2 -25    4.93    0.30
  -1   2  25    4.38    0.33
   1  -2  25    4.88    0.27
   1  -2 -25    4.71    0.28
   1   2  25    4.28    0.35
   2  -2  25   11.21    0.46
   2  -2  25   10.53    0.49
  -2  -2 -25   11.25    0.51
   2   2  25   10.99    0.58
   2  -2 -25   11.35    0.47
  -3  -2 -25    0.59    0.16
   3  -2  25    0.58    0.17
  -3   2  25    0.02    1.06
   3  -2  25    0.66    0.15
   3   2  25    0.86    0.23
  -3  -2  25    0.02    1.30
   4  -2  25    0.57    0.15
   4  -2  25    0.53    0.19
  -4  -2 -25    0.37    0.14
  -4  -2  25    0.14    1.52
   4  -2 -25    0.67    0.23
   5  -2  25    0.11    0.11
  -5  -2  25   -0.24    1.46
   6  -2  25    0.36    0.15
  -6  -2  25   -0.56    1.48
   0  -3 -25   -0.06    0.07
   0   3  25   -0.06    0.11
   1  -3  25    5.89    0.30
  -1   3  25    4.76    0.39
  -1  -3 -25    6.17    0.35
   1   3  25    5.14    0.39
   1  -3 -25    5.38    0.32
  -2   3  25    4.55    0.39
  -2  -3 -25    4.81    0.33
   2  -3  25    5.92    0.30
   2  -3 -25    5.09    0.30
  -2  -3  25    2.70    2.17
   2   3  25    4.86    0.39
   3  -3  25    2.54    0.29
  -3  -3 -25    3.27    0.31
   3  -3  25    2.76    0.25
  -3  -3  25    1.00    1.78
   3   3  25    3.11    0.38
  -4  -3 -25   -0.03    0.11
   4  -3  25    0.19    0.11
   4  -3  25   -0.08    0.13
  -4  -3  25    0.11    1.68
   5  -3  25    0.16    0.11
  -5  -3  25   -0.74    1.39
   0   4  25   -0.04    0.13
   0  -4 -25    0.01    0.08
  -1   4  25    0.18    0.13
  -1  -4 -25    0.05    0.09
   1  -4  25    0.02    0.09
   1   4  25    0.31    0.15
   1  -4 -25    0.04    0.10
  -2  -4 -25    1.22    0.20
   2  -4  25    1.23    0.16
  -2   4  25    1.31    0.27
   2  -4 -25    0.91    0.16
   2   4  25    0.85    0.22
  -3  -4 -25    0.06    0.10
   3  -4  25   -0.03    0.08
   4  -4  25    0.23    0.11
  -4  -4 -25    0.23    0.13
  -4  -4  25   -0.61    1.37
   5  -4  25    0.14    0.12
  -5  -4  25   -0.48    1.50
   0  -5 -25   -0.12    0.07
   0   5  25    0.10    0.14
  -1   5  25    0.06    0.14
   1  -5  25    0.03    0.09
  -1  -5 -25    0.03    0.10
   1  -5 -25   -0.19    0.07
   1   5  25   -0.06    0.12
  -2  -5 -25    3.07    0.31
   2  -5  25    2.78    0.24
  -2   5  25    2.23    0.37
   2   5  25    2.41    0.55
   2  -5 -25    2.57    0.26
   3  -5  25    0.93    0.15
  -3  -5 -25    0.83    0.19
   4  -5  25   -0.10    0.08
  -4  -5 -25   -0.06    0.10
   5  -5  25    0.23    0.13
  -5  -5  25   -0.11    1.95
   0  -6 -25    0.10    0.12
   1  -6  25    0.25    0.11
  -1  -6 -25    0.17    0.12
   1  -6 -25    0.20    0.12
  -2  -6 -25    0.08    0.12
   2  -6  25    0.25    0.10
   3  -6  25    0.02    0.09
  -3  -6 -25   -0.05    0.11
   4  -6  25    0.15    0.11
  -4  -6 -25    0.23    0.15
   0  -7 -25   -0.13    0.09
  -1  -7 -25    1.00    0.21
   1  -7 -25    0.97    0.20
  -2  -7 -25    0.09    0.13
   2  -7  25   -0.08    0.08
   3  -7  25    1.56    0.20
  -3  -7 -25    1.21    0.24
   4  -7  25    0.01    0.10
  -4  -7 -25    0.07    0.16
   0  -8 -25    0.13    0.14
  -1  -8 -25    0.95    0.23
   1  -8 -25    1.53    0.25
   2  -8  25    0.91    0.16
  -2  -8 -25    0.67    0.21
  -3  -8 -25    0.25    0.18
   3  -8  25    0.14    0.11
   0  -9 -25    0.17    0.15
  -1  -9 -25    0.12    0.15
   1  -9 -25   -0.06    0.15
   0   0 -26   32.65    1.04
   0   0  26   31.44    1.04
   1   0  26   13.16    0.52
   1   0  26   13.11    0.58
  -1   0 -26   13.46    0.56
  -1   0  26   13.49    0.57
  -3   0 -26    4.23    0.32
   3   0  26    4.56    0.38
   3   0  26    4.13    0.29
  -4   0  26   -0.09    1.25
   4   0  26    0.47    0.15
  -4   0 -26    0.59    0.17
  -5   0  26   -0.34    1.20
  -6   0  26    0.52    1.60
   0   1  26   -0.29    0.90
   0  -1  26    0.24    0.92
   0  -1  26    0.15    0.09
   0  -1 -26   -0.08    0.06
   0   1  26   -0.07    0.09
   1  -1  26   -0.14    0.88
   1  -1  26    0.33    0.11
  -1   1  26    0.04    0.10
  -1   1  26    0.06    1.09
  -1  -1 -26    0.34    0.11
   1  -1  26    0.47    0.14
  -1  -1  26    0.45    0.14
   1  -1 -26    0.32    0.10
   1   1  26    0.31    0.13
  -1  -1  26   -0.14    0.86
  -2  -1 -26    0.27    0.11
   2  -1  26    0.30    0.12
  -2   1  26   -0.02    1.03
   2  -1  26    0.37    0.16
   2   1  26    0.11    0.15
  -2  -1  26    0.11    1.09
  -3  -1 -26    2.22    0.26
   3  -1  26    2.21    0.29
  -3   1  26    0.09    1.27
   3  -1  26    1.90    0.23
   3   1  26    2.30    0.32
   3  -1 -26    2.34    0.32
  -3  -1  26    0.78    1.62
  -4   1  26   -0.27    1.10
   4  -1  26   -0.10    0.10
   4  -1  26   -0.20    0.12
  -4  -1 -26    0.16    0.11
  -4  -1  26    0.01    1.27
   5  -1  26    0.00    0.11
  -5   1  26   -0.08    1.14
  -5  -1  26   -0.34    1.06
  -6  -1 -26    0.01    1.34
  -6  -1  26    0.10    1.63
   0   2  26    5.77    0.40
   0  -2 -26    6.55    0.35
   1  -2  26    2.39    0.22
  -1   2  26    2.40    0.29
   1  -2  26    2.33    0.23
  -1  -2 -26    2.18    0.24
   1  -2 -26    2.37    0.23
   1   2  26    2.63    0.31
  -2   2  26   17.14    0.77
  -2  -2 -26   17.98    0.70
   2  -2  26   16.41    0.67
   2  -2  26   17.12    0.62
   2  -2 -26   17.30    0.64
   2   2  26   17.77    0.79
   3  -2  26    0.03    0.10
   3  -2  26    0.06    0.14
  -3  -2 -26    0.06    0.10
  -3   2  26   -0.23    0.95
   3   2  26    0.12    0.16
  -3  -2  26    1.20    1.81
   4  -2  26   -0.05    0.14
   4  -2  26    0.04    0.10
  -4  -2 -26   -0.06    0.11
   4  -2 -26    0.00    0.17
  -4  -2  26    0.45    1.66
   5  -2  26    0.26    0.13
  -5  -2  26   -0.55    1.33
   6  -2  26   -0.06    0.12
  -6  -2  26   -0.46    1.43
   0  -3 -26   -0.01    0.07
   0   3  26    0.04    0.12
   1  -3  26    0.04    0.09
  -1   3  26    0.24    0.15
  -1  -3 -26    0.03    0.09
   1  -3 -26    0.19    0.10
   1   3  26    0.12    0.15
  -2  -3 -26    0.54    0.15
   2  -3  26    0.75    0.14
  -2   3  26    0.49    0.18
   2  -3 -26    0.55    0.13
  -2  -3  26   -0.15    1.28
   2   3  26    0.88    0.22
   3  -3  26    1.20    0.18
   3  -3  26    0.77    0.29
  -3  -3 -26    0.89    0.19
  -3  -3  26   -0.13    1.47
   3   3  26    0.62    0.21
   4  -3  26    0.07    0.10
   4  -3  26    0.06    0.14
  -4  -3 -26    0.12    0.12
  -4  -3  26    0.69    1.88
  -5  -3  26    0.76    1.99
   0  -4 -26    0.44    0.14
   0   4  26    0.28    0.15
  -1   4  26    1.01    0.23
  -1  -4 -26    0.78    0.17
   1  -4  26    0.71    0.14
   1   4  26    1.16    0.24
   1  -4 -26    0.81    0.15
  -2  -4 -26    3.33    0.32
   2  -4  26    3.49    0.24
  -2   4  26    3.03    0.39
   2  -4 -26    3.30    0.29
   2   4  26    3.69    0.42
  -3  -4 -26    0.74    0.17
   3  -4  26    0.95    0.16
  -4  -4 -26    0.25    0.16
   4  -4  26    0.27    0.12
  -4  -4  26    0.15    1.92
   5  -4  26    0.00    0.10
  -5  -4  26   -0.97    1.56
   0  -5 -26   -0.04    0.09
   0   5  26   -0.15    0.09
  -1   5  26    0.05    0.14
  -1  -5 -26   -0.15    0.07
   1  -5  26   -0.11    0.08
   1  -5 -26   -0.13    0.08
   1   5  26   -0.23    0.09
  -2  -5 -26    1.28    0.21
   2  -5  26    1.09    0.16
   2  -5 -26    1.26    0.20
  -3  -5 -26    2.77    0.31
   3  -5  26    2.94    0.26
   4  -5  26    0.05    0.10
  -4  -5 -26   -0.08    0.11
   5  -5  26    0.11    0.12
  -5  -5  26   -0.10    2.02
   0  -6 -26   -0.07    0.09
  -1  -6 -26    0.27    0.13
   1  -6  26    0.05    0.09
   1  -6 -26    0.19    0.11
   2  -6  26    4.20    0.27
  -2  -6 -26    4.69    0.37
   3  -6  26    0.16    0.10
  -3  -6 -26    0.02    0.12
   4  -6  26    0.05    0.10
  -4  -6 -26    0.17    0.15
   0  -7 -26   -0.14    0.08
  -1  -7 -26    0.10    0.12
   1  -7 -26   -0.15    0.10
   2  -7  26    0.20    0.11
  -2  -7 -26    0.20    0.14
  -3  -7 -26    2.35    0.33
   3  -7  26    1.87    0.22
  -4  -7 -26    0.39    0.19
   4  -7  26    0.25    0.12
   0  -8 -26    0.11    0.13
  -1  -8 -26    0.03    0.16
   1  -8 -26   -0.10    0.12
  -2  -8 -26    0.66    0.20
   2  -8  26    0.35    0.13
   3  -8  26    0.04    0.10
  -3  -8 -26    0.30    0.18
   0  -9 -26    0.22    0.15
  -1  -9 -26   -0.04    0.13
   1  -9 -26    0.26    0.16
   0   0 -27    1.98    0.21
   0   0  27    0.57    1.14
   0   0  27    2.08    0.23
   1   0  27   -0.18    1.17
  -1   0  27    0.18    0.11
  -1   0  27    0.37    1.19
   1   0  27    0.12    0.10
   1   0  27    0.13    0.13
   2   0  27    0.54    1.45
   2   0  27    0.34    0.14
   2   0  27    0.08    0.14
  -2   0  27   -0.28    1.31
   3   0  27   -0.14    0.12
   3   0  27    0.01    0.11
  -3   0  27    0.31    1.36
  -3   0 -27    0.01    0.10
  -4   0  27   -0.02    1.31
   4   0  27    0.03    0.12
  -4   0 -27    0.11    0.11
  -5   0  27   -0.22    1.29
  -6   0  27    0.93    1.69
   0   1  27    0.12    0.12
   0  -1  27    0.08    0.08
   0  -1 -27   -0.09    0.05
   0  -1  27   -0.07    0.94
   0   1  27    0.89    1.47
  -1  -1 -27    0.16    0.09
  -1   1  27    0.53    1.17
   1  -1  27    0.09    1.03
  -1   1  27    0.06    0.10
   1  -1  27    0.20    0.12
   1  -1  27    0.12    0.10
   1  -1 -27    0.14    0.09
   1   1  27    0.28    0.14
  -1  -1  27   -0.32    0.94
   2  -1  27    6.47    0.41
   2  -1  27    6.38    0.35
  -2  -1 -27    6.81    0.39
   2   1  27    6.88    0.46
   3  -1  27   13.30    0.64
  -3  -1 -27   13.97    0.62
   3  -1  27   13.49    0.56
   3  -1 -27   13.15    0.68
   3   1  27   14.35    0.69
  -4  -1 -27    0.60    0.18
  -4   1  27    0.07    1.20
   4  -1  27    0.78    0.17
  -4  -1  27   -0.30    1.12
   5  -1  27    0.00    0.12
  -5   1  27   -0.15    1.14
  -5  -1  27    0.32    1.42
  -6  -1 -27    0.11    1.48
  -6  -1  27   -0.21    1.48
   0  -2 -27    1.39    0.19
   0   2  27    1.59    0.25
  -1   2  27    5.54    0.39
   1  -2  27    4.56    0.28
  -1  -2 -27    4.77    0.31
   1  -2 -27    5.00    0.31
   1   2  27    5.49    0.39
  -2   2  27   20.62    0.88
   2  -2  27   20.99    0.78
   2  -2  27   19.71    0.71
  -2  -2 -27   20.60    0.78
   2   2  27   21.49    0.89
   2  -2 -27   20.42    0.73
   3  -2  27    6.55    0.42
  -3  -2 -27    6.32    0.39
   3  -2  27    6.38    0.35
   3   2  27    6.70    0.50
   4  -2  27    0.36    0.18
   4  -2  27    0.80    0.17
  -4  -2 -27    0.47    0.17
  -4  -2  27    0.43    1.58
   4  -2 -27    0.54    0.22
   5  -2  27    0.00    0.11
  -5  -2  27    0.01    1.68
   0  -3 -27   -0.07    0.07
   0   3  27    0.18    0.14
  -1   3  27    0.63    0.18
  -1  -3 -27    0.56    0.14
   1  -3  27    0.49    0.13
   1  -3 -27    0.53    0.13
   1   3  27    0.61    0.20
  -2  -3 -27    1.67    0.23
   2  -3  27    1.37    0.19
  -2   3  27    1.16    0.26
   2  -3 -27    1.35    0.18
   2   3  27    1.27    0.25
  -2  -3  27    0.32    1.39
  -3  -3 -27    1.44    0.22
   3  -3  27    1.87    0.22
   3   3  27    1.29    0.31
  -3  -3  27    0.10    1.63
   4  -3  27   -0.19    0.19
  -4  -3 -27   -0.19    0.10
   4  -3  27    0.03    0.10
  -4  -3  27   -0.22    1.53
   5  -3  27   -0.06    0.11
  -5  -3  27    0.59    2.00
   0   4  27    2.19    0.32
   0  -4 -27    2.41    0.27
   1  -4  27    3.14    0.26
  -1   4  27    3.19    0.38
  -1  -4 -27    2.96    0.30
   1   4  27    3.27    0.39
   1  -4 -27    2.73    0.27
   2  -4  27    1.31    0.18
  -2  -4 -27    1.06    0.20
  -2   4  27    1.50    0.28
   2  -4 -27    1.01    0.17
   2   4  27    0.96    0.23
  -3  -4 -27    0.89    0.19
   3  -4  27    1.16    0.18
   4  -4  27    0.31    0.12
  -4  -4 -27    0.17    0.16
  -4  -4  27    0.53    1.96
   5  -4  27    0.06    0.12
  -5  -4  27    0.66    2.34
   0  -5 -27   -0.05    0.07
   0   5  27    0.11    0.14
  -1  -5 -27    0.28    0.13
   1  -5  27    0.18    0.11
  -1   5  27    0.31    0.17
   1   5  27    0.28    0.16
   1  -5 -27    0.13    0.11
   2  -5  27    0.42    0.12
  -2  -5 -27    0.37    0.14
   2  -5 -27    0.28    0.12
  -3  -5 -27    3.21    0.34
   3  -5  27    2.93    0.27
  -4  -5 -27   -0.04    0.11
   4  -5  27    0.30    0.12
   5  -5  27    0.05    0.12
  -5  -5  27    0.46    2.31
   0  -6 -27    0.71    0.18
   1  -6  27    0.32    0.12
  -1  -6 -27    0.37    0.15
   1  -6 -27    0.53    0.15
  -2  -6 -27    1.69    0.27
   2  -6  27    1.47    0.19
  -3  -6 -27    0.65    0.19
   3  -6  27    0.90    0.17
   4  -6  27    0.45    0.14
  -4  -6 -27    0.35    0.16
   0  -7 -27    0.07    0.10
  -1  -7 -27    0.57    0.18
   1  -7 -27    0.94    0.20
   2  -7  27    0.21    0.11
  -2  -7 -27    0.35    0.17
   3  -7  27    0.28    0.12
  -3  -7 -27    0.25    0.16
   0  -8 -27    0.35    0.15
  -1  -8 -27   -0.09    0.10
   1  -8 -27   -0.01    0.13
  -2  -8 -27    0.33    0.16
   2  -8  27    0.47    0.14
   0  -9 -27    0.08    0.15
  -1  -9 -27    0.31    0.20
   1  -9 -27    0.49    0.20
   0   0 -28   22.91    0.83
   0   0  28   23.40    0.84
   1   0  28    4.73    0.35
  -1   0 -28    4.62    0.31
   1   0  28    4.71    0.29
  -1   0  28    4.01    0.30
  -3   0 -28    0.66    0.16
   3   0  28    0.20    0.13
  -3   0  28    0.33    1.41
   3   0  28    0.20    0.17
  -4   0 -28    0.16    0.13
  -4   0  28    0.19    1.41
  -5   0  28   -0.53    1.23
  -6   0  28    0.69    1.65
   0  -1  28   -0.12    0.95
   0  -1 -28   -0.05    0.07
   0  -1  28    0.02    0.08
   0   1  28   -0.33    0.91
   0   1  28   -0.11    0.10
   1  -1  28   -0.39    0.92
   1  -1  28    0.97    0.18
  -1   1  28   -0.06    1.06
  -1  -1  28    0.27    1.19
   2  -1  28   12.64    0.59
  -2  -1 -28   12.44    0.56
   2  -1  28   12.31    0.52
   2   1  28   11.81    0.62
  -3  -1 -28    1.59    0.23
   3  -1  28    0.85    0.21
   3  -1  28    1.03    0.18
  -3   1  28    0.14    1.42
  -3  -1  28    1.72    1.75
   3  -1 -28    1.57    0.28
   3   1  28    1.47    0.28
  -4  -1 -28    0.13    0.11
   4  -1  28    0.43    0.15
  -4   1  28   -0.58    1.03
  -4  -1  28   -0.28    1.18
  -5   1  28   -0.12    1.21
   5  -1  28    0.04    0.12
  -5  -1  28   -0.26    1.31
   0   2  28    1.52    0.25
   0  -2 -28    1.07    0.18
  -1   2  28    6.57    0.44
  -1  -2 -28    6.63    0.39
   1  -2  28    5.79    0.33
   1   2  28    6.83    0.46
   1  -2 -28    6.61    0.37
   2  -2  28    2.76    0.25
  -2  -2 -28    2.76    0.28
  -2   2  28    3.75    0.40
   2  -2  28    2.81    0.31
   2  -2 -28    3.16    0.24
   2   2  28    3.03    0.36
  -2  -2  28    0.02    1.38
   3  -2  28    0.08    0.14
   3  -2  28    0.84    0.16
  -3  -2 -28    0.22    0.13
  -3   2  28    0.30    1.18
  -3  -2  28    0.00    1.43
   3   2  28    0.36    0.20
  -4  -2 -28    0.06    0.13
   4  -2  28    0.09    0.10
  -4  -2  28    0.10    1.50
   4  -2 -28    0.14    0.19
   5  -2  28   -0.05    0.13
  -5  -2  28    0.00    1.56
   0   3  28   -0.04    0.11
   0  -3 -28   -0.04    0.08
  -1  -3 -28    0.51    0.14
   1  -3  28    0.53    0.13
  -1   3  28    0.59    0.18
   1   3  28    0.67    0.20
   1  -3 -28    0.65    0.14
  -2   3  28   17.85    0.85
   2  -3  28   18.11    0.67
  -2  -3 -28   19.20    0.75
   2   3  28   20.03    0.88
   2  -3 -28   17.59    0.69
   3  -3  28    2.79    0.27
  -3  -3 -28    2.86    0.32
  -3  -3  28    0.61    1.80
   4  -3  28   -0.04    0.09
  -4  -3 -28    0.02    0.13
  -4  -3  28   -0.31    1.48
   5  -3  28    0.47    0.16
  -5  -3  28   -0.05    1.61
   0  -4 -28    2.48    0.29
   0   4  28    2.55    0.35
  -1  -4 -28    0.65    0.16
   1  -4  28    0.86    0.15
  -1   4  28    0.80    0.23
   1  -4 -28    0.65    0.14
   1   4  28    1.26    0.27
  -2  -4 -28    0.05    0.11
  -2   4  28   -0.06    0.12
   2  -4  28   -0.07    0.08
   2  -4 -28   -0.07    0.07
   2   4  28    0.01    0.13
   3  -4  28    0.11    0.10
  -3  -4 -28    0.11    0.12
   4  -4  28    0.25    0.11
  -4  -4 -28    0.35    0.17
  -4  -4  28   -1.40    1.28
   5  -4  28   -0.05    0.11
  -5  -4  28   -0.11    1.87
   0   5  28    0.05    0.13
   0  -5 -28   -0.05    0.07
  -1   5  28    0.42    0.27
   1  -5  28    0.25    0.11
   1  -5 -28    0.21    0.12
   2  -5  28    0.14    0.10
  -2  -5 -28    0.16    0.13
  -3  -5 -28    0.20    0.14
   3  -5  28    0.51    0.14
  -4  -5 -28    0.27    0.16
   4  -5  28    0.19    0.13
   0  -6 -28    0.26    0.13
  -1  -6 -28    0.42    0.15
   1  -6 -28    0.41    0.13
  -2  -6 -28    0.01    0.12
   2  -6  28    0.25    0.11
   3  -6  28    0.29    0.12
  -3  -6 -28    0.24    0.15
  -4  -6 -28    0.13    0.15
   4  -6  28    0.10    0.12
   0  -7 -28   -0.12    0.08
  -1  -7 -28    0.27    0.16
   1  -7 -28    0.44    0.15
  -2  -7 -28    0.12    0.14
   2  -7  28    0.02    0.10
   3  -7  28   -0.04    0.10
  -3  -7 -28   -0.04    0.13
   0  -8 -28    0.78    0.21
  -1  -8 -28    0.11    0.13
   1  -8 -28    0.02    0.13
  -2  -8 -28    0.67    0.22
   2  -8  28    0.48    0.15
   0   0  29   -0.08    1.05
  -1   0  29    0.20    0.12
   1   0  29    0.24    0.13
   1   0  29   -0.04    0.10
   1   0  29    0.63    1.49
  -1   0 -29    0.19    0.12
  -1   0  29    0.45    1.36
  -2   0  29    1.72    1.94
   2   0  29    0.24    0.12
   2   0  29    0.42    0.18
  -3   0  29    0.34    1.45
   3   0  29    0.18    0.13
   3   0  29    0.07    0.17
  -3   0 -29    0.31    0.14
  -4   0  29   -0.02    1.34
  -4   0 -29    0.30    0.14
  -5   0  29   -0.15    1.40
   0   1  29   -0.07    0.10
   0  -1  29    0.40    1.21
   0   1  29   -0.36    0.94
   0  -1 -29   -0.03    0.07
   1  -1  29   38.40    1.17
   1  -1  29   37.76    1.23
  -1  -1 -29   38.81    1.23
  -1   1  29   37.07    1.28
   1   1  29   38.92    1.30
   1  -1 -29   40.98    1.24
   2  -1  29    0.08    0.11
   2  -1  29    0.17    0.15
  -2   1  29    0.25    1.35
  -2  -1 -29    0.07    0.11
   2   1  29    0.06    0.15
  -2  -1  29   -0.58    1.16
   3  -1  29   23.61    0.93
  -3  -1 -29   25.27    0.93
   3  -1  29   24.84    0.86
   3   1  29   24.39    1.00
   4  -1  29    4.54    0.37
  -4  -1 -29    4.23    0.39
  -4   1  29   -0.05    1.29
  -4  -1  29    0.02    1.35
  -5   1  29    0.10    1.21
   5  -1  29    0.19    0.17
  -5  -1  29    0.30    1.70
   0  -2 -29    4.79    0.31
   0   2  29    4.09    0.36
  -1   2  29    9.53    0.54
  -1  -2 -29    8.89    0.46
   1  -2  29    8.86    0.42
   1  -2 -29    9.31    0.45
   1   2  29    9.29    0.55
  -2  -2 -29    4.70    0.34
   2  -2  29    4.13    0.28
  -2   2  29    3.72    0.40
   2  -2 -29    3.87    0.28
   2   2  29    4.29    0.43
  -2  -2  29    0.11    1.58
   3  -2  29    0.22    0.12
  -3   2  29   -0.02    1.10
   3  -2  29    0.00    0.14
  -3  -2 -29    0.09    0.13
   3   2  29    0.19    0.18
  -3  -2  29    0.84    1.75
  -4  -2 -29    0.24    0.15
   4  -2  29    0.06    0.11
  -4  -2  29    0.29    1.73
   5  -2  29    0.02    0.11
  -5  -2  29   -0.60    1.35
   0  -3 -29   -0.11    0.08
   0   3  29    0.00    0.12
  -1  -3 -29    0.85    0.18
   1  -3  29    0.73    0.15
  -1   3  29    1.22    0.25
   1   3  29    0.63    0.21
   1  -3 -29    0.72    0.16
   2  -3  29    0.57    0.15
  -2  -3 -29    0.89    0.19
  -2   3  29    0.52    0.20
   2   3  29    0.76    0.22
   2  -3 -29    0.87    0.16
   3  -3  29   -0.03    0.09
  -3  -3 -29   -0.10    0.09
  -3  -3  29   -0.25    1.43
  -4  -3 -29   -0.11    0.10
   4  -3  29   -0.06    0.09
  -4  -3  29   -0.73    1.30
   5  -3  29    0.15    0.13
  -5  -3  29    0.15    1.84
   0  -4 -29    0.19    0.12
   0   4  29   -0.01    0.12
  -1  -4 -29    2.08    0.26
   1  -4  29    2.29    0.24
  -1   4  29    2.57    0.36
   1  -4 -29    2.13    0.26
   1   4  29    2.96    0.38
  -2   4  29    2.30    0.35
   2  -4  29    1.79    0.21
  -2  -4 -29    2.09    0.27
   2  -4 -29    1.77    0.23
   3  -4  29    0.26    0.11
  -3  -4 -29    0.27    0.14
   4  -4  29   -0.02    0.11
  -4  -4 -29    0.15    0.12
  -4  -4  29   -0.70    1.46
   5  -4  29    0.24    0.13
  -5  -4  29   -0.12    1.95
   0  -5 -29   -0.01    0.09
  -1  -5 -29    0.81    0.19
   1  -5  29    0.60    0.14
   1  -5 -29    1.39    0.22
  -2  -5 -29    0.00    0.10
   2  -5  29    0.11    0.10
  -3  -5 -29    0.39    0.17
   3  -5  29    0.70    0.16
  -4  -5 -29    0.42    0.18
   4  -5  29    0.40    0.13
   0  -6 -29    0.14    0.11
  -1  -6 -29    0.35    0.14
   1  -6 -29    0.28    0.13
   2  -6  29    3.92    0.27
  -2  -6 -29    3.64    0.36
   3  -6  29   -0.04    0.10
  -3  -6 -29    0.28    0.15
  -4  -6 -29    0.02    0.13
   4  -6  29   -0.04    0.10
   0  -7 -29   -0.15    0.09
  -1  -7 -29    1.05    0.23
   1  -7 -29    0.80    0.20
  -2  -7 -29    0.13    0.15
   2  -7  29    0.18    0.12
   3  -7  29    0.19    0.12
  -3  -7 -29    0.26    0.16
   0  -8 -29   -0.13    0.12
  -1  -8 -29    0.34    0.17
   1  -8 -29    0.10    0.14
  -2  -8 -29    0.27    0.16
   2  -8  29    0.58    0.16
  -1   0  30    2.49    0.33
  -1   0 -30    2.48    0.28
   1   0  30    2.67    0.31
   1   0  30    0.08    1.31
  -1   0  30    0.02    1.25
   1   0  30    2.24    0.24
   2   0  30   56.64    1.66
  -2   0 -30   58.77    1.76
   2   0  30   57.21    1.79
   3   0  30   14.23    0.72
   3   0  30   12.86    0.79
  -3   0 -30   14.27    0.66
  -4   0 -30    4.36    0.40
  -4   0  30   -0.06    1.36
  -5   0  30    1.13    1.86
   0  -1 -30   -0.05    0.07
   0   1  30   -0.04    1.15
   0  -1  30   -0.22    0.92
   0   1  30   -0.07    0.11
   1  -1  30   -0.08    1.16
  -1   1  30    0.20    1.41
   1  -1 -30    1.07    0.17
  -1  -1  30    0.11    1.42
   2  -1  30    0.60    0.15
  -2   1  30   -0.26    1.25
  -2  -1 -30    0.73    0.17
   2  -1  30    0.59    0.20
   2   1  30    0.52    0.21
  -2  -1  30    0.30    1.44
  -3   1  30   -0.22    1.43
  -3  -1 -30    0.64    0.16
   3  -1  30    0.45    0.14
   3  -1  30    0.61    0.21
   3   1  30    0.56    0.22
  -3  -1  30    0.71    1.81
  -4   1  30   -0.82    1.18
  -4  -1 -30    0.38    0.16
   4  -1  30    0.28    0.14
  -4  -1  30    0.33    1.73
  -5   1  30   -0.37    1.13
  -5  -1  30   -0.30    1.28
   0  -2 -30   10.30    0.50
   0   2  30   10.79    0.58
  -1  -2 -30    2.43    0.27
   1  -2  30    3.07    0.27
  -1   2  30    2.95    0.35
  -1  -2  30    0.48    1.34
   1  -2 -30    2.61    0.26
   1   2  30    2.61    0.33
  -2  -2 -30    9.95    0.51
  -2   2  30    9.51    0.58
   2  -2  30   10.08    0.46
   2   2  30   10.38    0.61
   2  -2 -30   10.56    0.49
  -3  -2 -30    1.63    0.26
  -3   2  30   -0.07    1.23
  -3  -2  30    0.37    1.57
   4  -2  30    0.87    0.19
  -4  -2 -30    0.47    0.18
  -4  -2  30   -0.45    1.43
   5  -2  30    0.21    0.14
  -5  -2  30   -0.43    1.44
   0   3  30   -0.12    0.11
   0  -3 -30    0.04    0.10
  -1   3  30    0.57    0.18
  -1  -3 -30    0.58    0.16
   1  -3  30    0.76    0.16
   1  -3 -30    0.55    0.14
   1   3  30    0.51    0.19
  -2  -3 -30    0.17    0.13
   2  -3  30    0.20    0.11
  -2   3  30    0.03    0.13
   2  -3 -30   -0.01    0.08
   2   3  30    0.26    0.16
   3  -3  30    0.08    0.11
  -3  -3 -30   -0.05    0.11
  -3  -3  30    0.26    1.60
   4  -3  30    0.10    0.12
  -4  -3 -30    0.18    0.13
  -4  -3  30   -0.03    1.62
   5  -3  30    0.14    0.13
  -5  -3  30   -0.06    1.86
   0   4  30    0.32    0.17
   0  -4 -30    0.14    0.09
  -1   4  30    0.20    0.15
   1  -4  30    0.01    0.10
  -1  -4 -30   -0.19    0.09
   1   4  30    0.01    0.14
   1  -4 -30    0.08    0.12
  -2   4  30    0.70    0.27
   2  -4  30    0.99    0.17
  -2  -4 -30    0.66    0.17
   2  -4 -30    0.82    0.17
  -3  -4 -30    1.17    0.23
   3  -4  30    1.15    0.19
   4  -4  30    0.00    0.10
  -4  -4 -30   -0.24    0.12
  -4  -4  30   -0.09    1.78
   5  -4  30    0.42    0.17
  -5  -4  30   -0.42    1.86
   0  -5 -30   -0.09    0.08
   1  -5  30    0.76    0.16
  -1  -5 -30    0.75    0.18
   1  -5 -30    0.62    0.16
  -2  -5 -30    0.24    0.14
   2  -5  30    0.34    0.12
  -3  -5 -30    2.04    0.30
   3  -5  30    1.51    0.21
   4  -5  30    0.50    0.16
  -4  -5 -30    0.49    0.19
   0  -6 -30    0.30    0.13
  -1  -6 -30    0.22    0.15
   1  -6 -30    0.11    0.11
  -2  -6 -30   -0.03    0.11
   2  -6  30   -0.01    0.10
   3  -6  30    0.16    0.12
  -3  -6 -30    0.29    0.17
  -4  -6 -30    0.15    0.17
   4  -6  30   -0.01    0.11
   0  -7 -30   -0.07    0.10
  -1  -7 -30    0.07    0.13
   1  -7 -30    0.74    0.20
  -2  -7 -30    0.02    0.12
   2  -7  30    0.04    0.11
   3  -7  30    0.28    0.13
  -3  -7 -30    0.39    0.17
   0  -8 -30    0.30    0.17
  -1  -8 -30   -0.02    0.14
   1  -8 -30    0.21    0.15
  -2  -8 -30    0.48    0.19
   0   0  31    1.32    0.21
   0   0  31    0.49    1.46
  -1   0 -31    0.29    0.12
  -1   0  31    0.02    1.29
   1   0  31   -0.10    1.25
   1   0  31    0.17    0.14
   2   0  31    0.27    0.17
  -2   0 -31    0.31    0.12
  -2   0  31   -0.40    1.41
  -3   0  31   -0.60    1.30
   3   0  31    0.11    0.16
  -3   0 -31    0.25    0.13
  -4   0  31    0.10    1.56
  -5   0  31   -0.80    1.23
   0  -1  31   -0.06    1.18
   0   1  31    0.20    1.18
   0  -1 -31    0.01    0.10
   0   1  31   -0.17    0.10
  -2  -1 -31    0.16    0.12
   2  -1  31    0.22    0.13
   2  -1  31    0.00    0.14
  -2   1  31   -0.08    1.40
  -2  -1  31   -0.22    1.16
   2   1  31    0.20    0.15
  -3  -1 -31    4.47    0.35
  -3   1  31    0.64    1.60
   3  -1  31    3.89    0.41
   3  -1  31    4.69    0.32
   3   1  31    4.43    0.46
   4  -1  31    2.28    0.27
  -4  -1 -31    2.55    0.32
  -4   1  31    0.43    1.57
  -4  -1  31    0.76    1.85
  -5   1  31    0.04    1.35
  -5  -1  31    0.12    1.52
   0  -2 -31   23.06    0.84
   0   2  31   21.65    0.92
  -1   2  31   11.02    0.61
  -1  -2 -31   10.10    0.52
   1  -2  31   10.66    0.48
   1   2  31   10.82    0.60
   1  -2 -31   10.93    0.51
  -2   2  31    6.34    0.48
  -2  -2 -31    7.91    0.45
   2  -2  31    7.24    0.39
   2  -2 -31    7.10    0.41
   2   2  31    7.51    0.52
  -3  -2 -31   -0.03    0.11
  -3   2  31   -0.06    1.27
   3  -2  31   -0.13    0.09
  -3  -2  31    0.25    1.68
   4  -2  31    0.07    0.11
  -4  -2 -31    0.14    0.12
  -4  -2  31    0.41    1.81
   5  -2  31    0.22    0.14
  -5  -2  31    0.32    1.70
   0   3  31   -0.05    0.12
   0  -3 -31    0.06    0.11
   1  -3  31    6.10    0.36
  -1   3  31    5.77    0.47
  -1  -3 -31    5.47    0.38
   1   3  31    6.77    0.48
   1  -3 -31    6.65    0.40
   2  -3  31    3.36    0.31
  -2   3  31    2.72    0.36
  -2  -3 -31    3.14    0.34
   2   3  31    3.20    0.41
   2  -3 -31    2.82    0.28
   3  -3  31    0.02    0.10
  -3  -3 -31    0.15    0.13
  -3  -3  31   -0.29    1.44
  -4  -3 -31    0.20    0.14
   4  -3  31    0.10    0.12
  -4  -3  31    0.50    1.94
   5  -3  31    0.37    0.15
  -5  -3  31   -0.06    1.90
   0   4  31    4.45    0.48
   0  -4 -31    5.14    0.36
  -1  -4 -31    2.40    0.29
   1  -4  31    2.31    0.24
  -1   4  31    2.95    0.40
   1  -4 -31    2.53    0.28
   1   4  31    2.54    0.36
   2  -4  31    1.14    0.19
  -2  -4 -31    0.70    0.18
   2  -4 -31    1.00    0.18
  -3  -4 -31    0.52    0.17
   3  -4  31    0.45    0.14
   4  -4  31    0.37    0.14
  -4  -4 -31    0.04    0.15
  -4  -4  31   -0.33    1.62
   0  -5 -31   -0.09    0.09
  -1  -5 -31    0.44    0.16
   1  -5 -31    0.21    0.13
   2  -5  31    0.37    0.14
  -2  -5 -31    0.28    0.14
  -3  -5 -31    0.07    0.13
   3  -5  31    0.15    0.12
  -4  -5 -31   -0.12    0.12
   4  -5  31    0.25    0.13
   0  -6 -31    0.27    0.14
  -1  -6 -31    0.18    0.14
   1  -6 -31   -0.05    0.10
  -2  -6 -31    0.12    0.14
   2  -6  31    0.11    0.12
   3  -6  31    0.27    0.14
  -3  -6 -31    0.32    0.16
   0  -7 -31    0.00    0.11
  -1  -7 -31    0.23    0.15
   1  -7 -31    0.11    0.15
   2  -7  31    0.10    0.13
  -2  -7 -31    0.23    0.14
  -3  -7 -31    0.07    0.15
   3  -7  31   -0.01    0.11
   0  -8 -31    0.55    0.19
  -1  -8 -31   -0.05    0.11
   1  -8 -31   -0.02    0.14
   1   0  32    0.35    1.46
   2   0  32    0.30    0.18
  -2   0 -32    0.42    0.14
  -2   0  32   -0.12    1.32
   3   0  32    4.03    0.44
  -3   0 -32    3.73    0.38
  -4   0  32   -0.12    1.50
  -5   0  32   -0.11    1.50
   0  -1  32   -0.22    1.18
   0   1  32    0.13    1.31
   0   1  32    0.12    0.13
   0  -1 -32   -0.03    0.09
  -1   1  32   13.65    0.66
  -1  -1 -32   13.17    0.60
   1  -1  32   12.66    0.56
   1   1  32   13.56    0.67
   1  -1 -32   13.75    0.61
  -2   1  32   -0.16    1.24
  -2  -1 -32    3.00    0.30
   2  -1  32    2.74    0.34
   2  -1  32    2.70    0.28
   2   1  32    2.72    0.36
  -2  -1  32   -0.08    1.26
  -3  -1 -32    1.15    0.21
   3  -1  32    0.57    0.16
  -3   1  32    0.22    1.56
   3  -1  32    0.72    0.22
  -3  -1  32   -0.75    1.35
  -4  -1 -32    1.83    0.28
   4  -1  32    1.07    0.21
  -4   1  32   -0.03    1.45
  -4  -1  32    0.49    1.71
  -5   1  32   -0.70    1.09
  -5  -1  32   -0.17    1.51
   0  -2 -32    7.50    0.43
   0   2  32    8.41    0.53
   1  -2  32    0.62    0.16
  -1   2  32    0.45    0.17
  -1  -2 -32    0.64    0.16
   1   2  32    0.54    0.20
   1  -2 -32    0.48    0.14
  -1  -2  32    0.53    1.43
  -2   2  32    0.90    0.23
  -2   2  32    0.03    1.36
   2  -2  32    0.61    0.17
  -2  -2 -32    0.92    0.20
   2  -2 -32    0.85    0.17
   2   2  32    0.93    0.23
  -2  -2  32   -0.41    1.14
   3  -2  32    0.32    0.13
  -3   2  32   -0.03    1.22
  -3  -2 -32    0.41    0.16
  -3  -2  32    0.28    1.51
   4  -2  32    0.03    0.12
  -4  -2 -32    0.08    0.13
  -4  -2  32    0.38    1.78
   5  -2  32    0.07    0.13
  -5  -2  32   -0.57    1.20
   0   3  32    0.04    0.14
   0  -3 -32   -0.16    0.08
   1  -3  32   18.43    0.70
  -1  -3 -32   19.27    0.78
  -1   3  32   18.53    0.88
   1  -3 -32   19.61    0.77
   1   3  32   19.22    0.91
   2  -3  32    3.96    0.29
  -2  -3 -32    3.86    0.37
  -2   3  32    2.97    0.38
   2  -3 -32    4.15    0.30
   3  -3  32    0.32    0.14
  -3  -3 -32    0.19    0.15
  -3  -3  32    0.46    1.67
  -4  -3 -32    1.37    0.26
   4  -3  32    2.15    0.27
  -4  -3  32   -0.72    1.48
   5  -3  32    1.02    0.22
  -5  -3  32    0.51    2.17
   0   4  32    2.06    0.34
   0  -4 -32    2.36    0.30
  -1   4  32    1.70    0.36
  -1  -4 -32    2.14    0.28
   1  -4  32    2.65    0.26
   1  -4 -32    1.87    0.25
   2  -4  32    0.07    0.11
  -2  -4 -32    0.03    0.10
   2  -4 -32    0.04    0.09
  -3  -4 -32    0.90    0.21
   3  -4  32    1.03    0.19
   4  -4  32    1.16    0.21
  -4  -4 -32    1.07    0.24
  -4  -4  32    0.51    1.92
   0  -5 -32    0.04    0.11
  -1  -5 -32    0.78    0.21
   1  -5 -32    0.98    0.22
   2  -5  32   -0.27    0.08
  -2  -5 -32    0.06    0.13
   3  -5  32    0.03    0.11
  -3  -5 -32    0.31    0.18
   4  -5  32    0.09    0.13
  -4  -5 -32    0.42    0.19
   0  -6 -32    0.29    0.15
  -1  -6 -32    0.28    0.16
   1  -6 -32    0.16    0.13
   2  -6  32    0.13    0.12
  -2  -6 -32    0.06    0.13
  -3  -6 -32    0.37    0.17
   3  -6  32    0.31    0.14
   0  -7 -32    0.04    0.12
  -1  -7 -32    0.06    0.13
   1  -7 -32    0.11    0.13
  -2  -7 -32    0.43    0.20
   2  -7  32    0.61    0.17
   0  -8 -32    1.43    0.26
  -1  -8 -32    0.03    0.14
   1  -8 -32    0.14    0.15
   0   0  33    0.37    1.42
  -1   0  33    0.12    1.30
   1   0  33    0.15    0.13
   1   0  33   -0.04    1.40
   2   0  33    0.02    0.14
  -2   0  33   -0.15    1.40
  -2   0 -33    0.12    0.12
  -3   0 -33   -0.01    0.12
   3   0  33   -0.12    0.15
  -3   0  33   -0.45    1.31
  -4   0  33    0.00    1.61
  -5   0  33    0.45    1.70
   0   1  33    0.03    0.13
   0  -1  33   -0.24    1.18
   0  -1 -33   -0.05    0.09
   0   1  33    0.32    1.41
   1  -1  33    8.64    0.44
  -1   1  33    8.51    0.51
  -1  -1 -33    9.18    0.49
   1   1  33    8.74    0.53
  -2   1  33    0.05    1.34
  -2  -1 -33   -0.06    0.09
   2  -1  33    0.00    0.10
  -2  -1  33   -0.21    1.35
   2   1  33   -0.06    0.13
   3  -1  33    1.01    0.25
   3  -1  33    0.97    0.19
  -3   1  33   -0.11    1.38
  -3  -1 -33    0.95    0.20
  -3  -1  33    0.42    1.58
  -4   1  33   -0.37    1.33
  -4  -1  33    0.47    1.79
  -5   1  33   -0.29    1.38
  -5  -1  33    0.22    1.56
   0  -2 -33   13.91    0.62
   0   2  33   13.55    0.71
  -1  -2 -33    3.89    0.32
   1  -2  33    4.20    0.34
  -1   2  33    4.34    0.44
   1   2  33    3.68    0.41
   1  -2 -33    3.92    0.32
  -2   2  33   -0.12    0.12
  -2  -2 -33   -0.01    0.10
   2  -2  33   -0.20    0.10
   2  -2 -33   -0.03    0.09
   2   2  33   -0.07    0.12
  -2  -2  33   -0.13    1.20
  -3  -2 -33    0.28    0.13
   3  -2  33    0.45    0.15
  -3  -2  33    0.51    1.59
  -4  -2 -33    0.80    0.20
   4  -2  33    0.61    0.19
  -4  -2  33    0.33    1.79
   5  -2  33    0.32    0.17
  -5  -2  33    0.44    1.84
   0  -3 -33    0.15    0.11
   0   3  33    0.06    0.14
   1  -3  33    1.01    0.19
  -1  -3 -33    1.32    0.21
  -1   3  33    1.13    0.26
   1  -3 -33    0.90    0.18
   1   3  33    1.04    0.24
   2  -3  33    0.20    0.13
  -2   3  33    0.12    0.17
  -2  -3 -33    0.15    0.12
   2  -3 -33    0.17    0.10
   3  -3  33    0.18    0.12
  -3  -3 -33    0.38    0.16
  -3  -3  33   -0.28    1.63
  -4  -3 -33    0.13    0.14
   4  -3  33   -0.01    0.11
  -4  -3  33   -0.42    1.68
  -5  -3  33    0.39    2.28
   0  -4 -33   15.84    0.71
   1  -4  33    0.85    0.18
  -1  -4 -33    1.07    0.22
   1  -4 -33    0.71    0.17
   2  -4  33    0.03    0.11
  -2  -4 -33    0.22    0.14
   2  -4 -33    0.02    0.11
  -3  -4 -33    0.04    0.14
   3  -4  33    0.02    0.11
  -4  -4 -33    0.33    0.17
   4  -4  33    0.14    0.13
  -4  -4  33   -0.31    1.83
   0  -5 -33    0.08    0.12
  -1  -5 -33    0.76    0.20
   1  -5 -33    1.09    0.22
  -2  -5 -33    0.02    0.12
   2  -5  33    0.19    0.13
   3  -5  33    0.46    0.15
  -3  -5 -33    0.24    0.14
  -4  -5 -33    0.54    0.21
   4  -5  33    0.18    0.14
   0  -6 -33    0.94    0.21
  -1  -6 -33    0.29    0.16
   1  -6 -33    0.67    0.19
  -2  -6 -33    0.00    0.13
   2  -6  33    0.22    0.13
   3  -6  33    0.06    0.13
  -3  -6 -33    0.06    0.13
   0  -7 -33    0.06    0.14
  -1  -7 -33    0.52    0.18
   1  -7 -33    0.68    0.21
   2  -7  33    0.10    0.13
  -2  -7 -33    0.18    0.15
   0  -8 -33    1.58    0.27
   0   0  34    0.16    1.43
  -1   0  34   -0.31    1.22
   1   0  34    0.07    1.43
   1   0  34    0.26    0.16
  -2   0 -34    2.79    0.31
  -2   0  34   -0.58    1.28
   2   0  34    2.64    0.33
  -3   0  34    0.31    1.67
  -4   0  34   -0.17    1.37
  -5   0  34   -0.29    1.42
   0   1  34    0.36    1.48
   0  -1  34   -0.30    1.14
   0  -1 -34    0.07    0.11
   0   1  34    0.05    0.14
   1  -1  34    0.96    0.19
  -1  -1 -34    1.27    0.22
  -1   1  34   -0.11    1.27
  -1  -1  34    0.41    1.59
   1   1  34    1.16    0.24
  -2   1  34   -0.17    1.27
   2  -1  34   -0.02    0.11
  -2  -1 -34    0.10    0.12
   2   1  34    0.10    0.16
  -2  -1  34   -0.21    1.22
  -3  -1 -34   -0.12    0.12
   3  -1  34    0.17    0.12
  -3   1  34   -0.31    1.31
  -3  -1  34   -0.20    1.46
  -4  -1 -34    0.27    0.15
  -4   1  34   -0.04    1.51
  -4  -1  34   -0.63    1.36
  -5   1  34   -0.58    1.27
  -5  -1  34    1.28    2.07
   0   2  34    0.18    0.16
   0  -2 -34    0.08    0.10
  -1   2  34    1.64    0.29
   1  -2  34    1.65    0.24
  -1  -2 -34    1.38    0.22
   1  -2 -34    2.23    0.28
   1   2  34    1.44    0.26
  -1  -2  34   -0.11    1.24
  -2   2  34    0.06    0.15
  -2  -2 -34    0.12    0.12
   2  -2  34    0.15    0.12
   2   2  34    0.01    0.13
  -2  -2  34    0.35    1.47
   3  -2  34    1.22    0.21
  -3  -2 -34    1.31    0.24
  -3  -2  34    0.86    1.78
   4  -2  34    0.17    0.13
  -4  -2 -34    0.14    0.14
  -4  -2  34    0.26    1.83
   5  -2  34    0.27    0.25
  -5  -2  34   -0.50    1.63
   0   3  34    0.09    0.14
   0  -3 -34   -0.13    0.10
  -1  -3 -34    0.08    0.13
  -1   3  34    0.07    0.14
   1  -3  34    0.26    0.14
   1  -3 -34    0.07    0.12
   1   3  34    0.18    0.17
  -2   3  34   -0.02    0.16
  -2  -3 -34    0.41    0.17
   2  -3  34    0.31    0.13
   2  -3 -34    0.14    0.10
  -3  -3 -34    0.08    0.14
   3  -3  34    0.00    0.11
  -3  -3  34   -0.01    1.66
  -4  -3 -34    0.48    0.20
   4  -3  34    0.10    0.13
  -4  -3  34    0.83    2.14
   0  -4 -34   18.60    0.80
  -1  -4 -34    1.61    0.26
   1  -4 -34    1.48    0.24
   2  -4  34    1.01    0.19
  -2  -4 -34    1.41    0.25
   2  -4 -34    1.42    0.28
   3  -4  34    0.11    0.12
  -3  -4 -34   -0.03    0.13
   4  -4  34    0.28    0.14
  -4  -4 -34    0.27    0.18
  -4  -4  34   -0.03    2.06
   0  -5 -34   -0.08    0.10
  -1  -5 -34    0.65    0.18
   1  -5 -34    0.64    0.19
   2  -5  34   -0.05    0.11
  -2  -5 -34    0.03    0.14
  -3  -5 -34    0.05    0.13
   3  -5  34    0.09    0.12
  -4  -5 -34   -0.18    0.14
   0  -6 -34    0.93    0.23
  -1  -6 -34   -0.09    0.13
   1  -6 -34    0.12    0.14
  -2  -6 -34   -0.11    0.12
   2  -6  34   -0.01    0.12
   3  -6  34    0.07    0.14
  -3  -6 -34    0.13    0.17
   0  -7 -34   -0.03    0.12
  -1  -7 -34    0.50    0.20
   1  -7 -34    0.34    0.17
  -2  -7 -34    0.65    0.21
   2  -7  34    0.54    0.16
   0   0  35    0.62    1.72
  -1   0  35   -0.36    1.19
   1   0  35    0.68    1.73
   2   0  35    0.13    0.14
  -2   0  35    0.01    1.48
  -3   0  35    0.19    1.49
  -4   0  35    0.05    1.59
  -5   0  35    0.49    1.71
   0   1  35    0.73    1.77
   0  -1 -35    0.02    0.10
   0   1  35    0.01    0.13
   0  -1  35   -0.52    1.10
  -1   1  35   -0.05    1.43
  -1  -1  35   -0.10    1.32
  -2   1  35   -0.13    1.26
   2  -1  35    0.48    0.18
  -2  -1 -35    0.64    0.18
  -2  -1  35   -0.08    1.47
   2   1  35    0.44    0.20
  -3  -1 -35    0.18    0.13
  -3   1  35    0.48    1.61
  -3  -1  35   -0.18    1.44
  -4  -1 -35    0.82    0.21
  -4   1  35   -0.24    1.41
  -4  -1  35   -0.21    1.43
  -5   1  35   -0.11    1.37
  -5  -1  35   -0.84    1.54
   0   2  35    4.07    0.43
   0  -2 -35    4.31    0.33
   1  -2  35   -0.05    0.13
  -1   2  35   -0.09    0.11
  -1  -2 -35   -0.06    0.08
   1   2  35    0.02    0.15
   1  -2 -35    0.10    0.11
  -1  -2  35   -0.21    1.37
  -2  -2 -35    0.02    0.11
   2  -2  35    0.09    0.11
  -2  -2  35    0.68    1.68
   3  -2  35    2.64    0.29
  -3  -2 -35    2.58    0.34
  -3  -2  35    0.03    1.81
  -4  -2 -35    1.69    0.30
   4  -2  35    1.27    0.22
  -4  -2  35    0.54    1.82
   0  -3 -35    0.04    0.11
   0   3  35    0.39    0.14
  -1   3  35    3.04    0.40
  -1  -3 -35    2.97    0.33
   1  -3 -35    2.79    0.30
  -2  -3 -35   -0.04    0.11
   2  -3  35    0.14    0.12
   2  -3 -35   -0.01    0.08
   3  -3  35    0.04    0.11
  -3  -3 -35    0.17    0.15
  -3  -3  35   -0.25    1.60
  -4  -3 -35    1.03    0.26
   4  -3  35    0.92    0.20
  -4  -3  35   -0.17    1.70
   0  -4 -35    4.47    0.36
  -1  -4 -35    0.02    0.11
   1  -4 -35    0.08    0.11
  -2  -4 -35    0.12    0.14
   2  -4  35    0.08    0.12
  -3  -4 -35    0.19    0.14
   3  -4  35    0.04    0.12
  -4  -4 -35    1.10    0.27
   4  -4  35    0.86    0.20
  -4  -4  35    0.23    2.04
   0  -5 -35   -0.05    0.13
  -1  -5 -35    4.24    0.42
   1  -5 -35    3.77    0.39
  -2  -5 -35   -0.15    0.11
   2  -5  35    0.14    0.13
   3  -5  35   -0.15    0.10
  -3  -5 -35    0.01    0.13
   0  -6 -35    1.05    0.23
  -1  -6 -35   -0.29    0.09
   1  -6 -35    0.00    0.11
   2  -6  35    0.17    0.14
  -2  -6 -35    0.29    0.17
   3  -6  35    0.71    0.19
  -3  -6 -35    0.45    0.20
   0  -7 -35    0.10    0.14
  -1  -7 -35    0.34    0.17
   1  -7 -35    0.40    0.18
  -2  -7 -35    0.09    0.14
   0   0  36    0.14    1.36
   1   0  36    0.19    1.57
  -1   0  36   -0.62    1.26
  -2   0  36   -0.41    1.26
  -3   0  36   -0.21    1.42
  -4   0  36    0.02    1.54
   0   1  36   -0.21    1.37
   0  -1  36   -0.31    1.14
   0  -1 -36    0.04    0.12
  -1  -1 -36    0.94    0.18
  -1   1  36   -0.01    1.37
   1   1  36    0.66    0.20
  -1  -1  36   -0.10    1.33
  -2   1  36   -0.32    1.26
  -2  -1 -36    0.32    0.14
   2   1  36    0.25    0.17
  -2  -1  36    0.04    1.42
  -3  -1 -36   -0.01    0.11
  -3   1  36   -0.15    1.30
  -3  -1  36   -0.44    1.37
  -4  -1 -36    1.16    0.27
  -4   1  36    0.37    1.67
  -4  -1  36   -0.19    1.56
   0  -2 -36    0.99    0.20
   0   2  36    0.87    0.23
  -1  -2 -36    0.20    0.12
  -1   2  36    0.15    0.15
   1  -2 -36    0.08    0.11
  -1  -2  36    0.49    1.57
   1   2  36    0.23    0.17
   2  -2  36    0.08    0.13
  -2  -2 -36    0.23    0.13
  -2  -2  36   -0.16    1.46
  -3  -2 -36    0.08    0.14
   3  -2  36    0.19    0.13
  -3  -2  36    0.17    1.72
   4  -2  36    0.20    0.14
  -4  -2 -36    0.22    0.17
  -4  -2  36    0.26    1.91
   0  -3 -36    0.03    0.12
   0   3  36   -0.02    0.17
  -1   3  36    0.54    0.24
  -1  -3 -36    0.53    0.17
   1  -3 -36    0.54    0.16
   2  -3  36    0.06    0.12
  -2  -3 -36    0.05    0.12
   2  -3 -36    0.38    0.13
   3  -3  36    0.22    0.12
  -3  -3 -36    0.01    0.12
  -3  -3  36    0.67    1.96
   4  -3  36    1.59    0.26
  -4  -3 -36    2.26    0.35
  -4  -3  36    0.27    1.94
   0  -4 -36    0.38    0.18
  -1  -4 -36    0.26    0.15
   1  -4 -36   -0.14    0.10
  -2  -4 -36   -0.13    0.10
   2  -4  36   -0.01    0.11
  -3  -4 -36    0.34    0.18
   3  -4  36    0.27    0.14
   4  -4  36    0.58    0.19
  -4  -4 -36    0.47    0.23
  -4  -4  36   -0.75    1.77
   0  -5 -36   -0.22    0.12
  -1  -5 -36    5.03    0.41
   1  -5 -36    5.31    0.41
   2  -5  36   -0.16    0.11
  -2  -5 -36   -0.12    0.13
   3  -5  36    0.27    0.15
  -3  -5 -36   -0.01    0.14
   0  -6 -36    3.64    0.39
  -1  -6 -36    0.19    0.16
   1  -6 -36    0.61    0.20
   2  -6  36   -0.04    0.13
  -2  -6 -36    0.01    0.16
   0  -7 -36   -0.27    0.12
  -1  -7 -36    0.36    0.19
   1  -7 -36    0.38    0.17
   0   0  37    0.13    1.61
  -1   0  37   -0.56    1.27
   1   0  37    0.47    1.71
  -2   0  37    0.48    1.67
  -3   0  37   -0.22    1.33
  -4   0  37    0.55    1.76
   0   1  37   -0.14    1.50
   0  -1  37    0.36    1.63
   0  -1 -37    0.01    0.10
  -1   1  37    0.47    1.67
  -1  -1  37   -0.08    1.37
   1   1  37    4.70    0.41
  -2   1  37    0.21    1.57
  -2  -1 -37    0.01    0.12
  -2  -1  37    0.06    1.46
   2   1  37    0.25    0.20
  -3  -1 -37    0.14    0.15
  -3   1  37   -0.33    1.39
  -3  -1  37   -0.34    1.44
  -4   1  37   -0.27    1.51
  -4  -1 -37    1.23    0.27
  -4  -1  37   -1.03    1.38
   0   2  37    4.74    0.49
   0  -2 -37    5.17    0.38
  -1   2  37    0.04    0.19
  -1  -2 -37    0.05    0.11
   1  -2 -37    0.11    0.11
   1   2  37    0.37    0.19
  -1  -2  37   -0.05    1.32
  -2  -2 -37   -0.13    0.09
   2  -2  37   -0.13    0.10
  -2  -2  37    0.43    1.63
  -3  -2 -37    0.18    0.16
   3  -2  37    0.11    0.14
  -3  -2  37    0.02    1.81
  -4  -2 -37    0.30    0.17
  -4  -2  37    0.68    2.03
   0  -3 -37   -0.06    0.10
  -1  -3 -37    0.46    0.17
   1  -3 -37    0.33    0.14
  -2  -3 -37    0.15    0.13
   2  -3  37    0.10    0.12
   2  -3 -37   -0.03    0.10
  -3  -3 -37    1.05    0.25
   3  -3  37    0.35    0.16
  -3  -3  37    0.28    1.78
  -4  -3 -37    0.90    0.24
   4  -3  37    0.97    0.22
  -4  -3  37   -0.68    1.57
   0  -4 -37    1.68    0.27
  -1  -4 -37   -0.08    0.10
   1  -4 -37    0.47    0.18
  -2  -4 -37    0.24    0.15
   2  -4  37    0.32    0.15
   3  -4  37    0.24    0.15
  -3  -4 -37   -0.01    0.14
   0  -5 -37   -0.07    0.12
  -1  -5 -37   -0.08    0.14
   1  -5 -37    0.23    0.17
   2  -5  37    0.08    0.14
  -2  -5 -37   -0.03    0.14
   3  -5  37    0.34    0.17
  -3  -5 -37    0.48    0.21
   0  -6 -37    2.71    0.37
  -1  -6 -37    0.13    0.12
   1  -6 -37   -0.12    0.13
   2  -6  37   -0.02    0.13
  -2  -6 -37    0.23    0.16
   0  -7 -37    0.13    0.15
   0   0  38    0.00    1.67
   1   0  38    0.18    1.50
  -1   0  38   -0.76    1.20
  -2   0  38   -0.01    1.39
  -3   0  38    0.08    1.57
  -4   0  38    0.20    1.70
   0  -1  38    0.69    1.82
   0   1  38   -0.48    1.47
   0  -1 -38    0.05    0.11
  -1  -1 -38    0.22    0.13
  -1   1  38   -0.03    1.48
  -1  -1  38    0.46    1.71
  -2   1  38   -0.14    1.29
  -2  -1 -38    0.03    0.11
  -2  -1  38    0.20    1.71
  -3   1  38    0.49    1.73
  -3  -1 -38    0.02    0.13
  -3  -1  38    0.02    1.67
  -4   1  38   -0.64    1.36
  -4  -1 -38    0.22    0.19
  -4  -1  38   -0.20    1.62
   0  -2 -38    2.13    0.29
   0   2  38    2.03    0.32
  -1  -2 -38    0.23    0.15
   1  -2 -38    0.85    0.21
  -1  -2  38    0.23    1.79
   2  -2  38    0.80    0.20
  -2  -2 -38    0.46    0.17
  -2  -2  38   -0.53    1.38
  -3  -2 -38    0.83    0.22
   3  -2  38    1.33    0.23
  -3  -2  38   -0.22    1.60
  -4  -2 -38   -0.12    0.13
  -4  -2  38    0.04    1.98
   0  -3 -38   -0.08    0.11
  -1  -3 -38   -0.20    0.10
   1  -3 -38   -0.05    0.12
   2  -3  38   -0.04    0.12
  -2  -3 -38    0.03    0.12
   2  -3 -38    0.01    0.11
  -3  -3 -38    0.42    0.20
   3  -3  38   -0.07    0.12
  -3  -3  38   -0.21    1.53
  -4  -3 -38   -0.08    0.13
   4  -3  38    0.03    0.14
  -4  -3  38    0.35    2.11
   0  -4 -38    3.14    0.37
  -1  -4 -38   -0.04    0.14
   1  -4 -38    0.14    0.12
  -2  -4 -38    1.53    0.28
   2  -4  38    1.45    0.24
  -3  -4 -38    0.26    0.17
   3  -4  38    0.33    0.16
   0  -5 -38   -0.07    0.11
  -1  -5 -38    0.15    0.14
   1  -5 -38    0.14    0.15
   2  -5  38    0.12    0.15
  -2  -5 -38    0.25    0.17
  -3  -5 -38    0.55    0.20
   3  -5  38    0.22    0.15
   0  -6 -38    4.01    0.43
  -1  -6 -38    0.81    0.21
   1  -6 -38    0.81    0.23
   2  -6  38   -0.30    0.11
  -2  -6 -38    0.06    0.15
   0   0  39   -0.15    1.50
  -1   0  39    0.04    1.34
   1   0  39    0.42    1.73
  -2   0  39   -0.15    1.54
  -3   0  39   -0.06    1.53
  -4   0  39    0.92    2.01
   0   1  39   -0.39    1.43
   0  -1  39   -0.17    1.44
  -1  -1 -39    0.57    0.18
  -1   1  39   -0.16    1.47
  -1  -1  39   -0.04    1.41
  -2   1  39    0.00    1.47
  -2  -1 -39   -0.01    0.12
  -2  -1  39   -0.20    1.40
  -3   1  39   -0.53    1.32
  -3  -1 -39   -0.03    0.14
  -3  -1  39   -0.74    1.37
  -4  -1 -39    0.20    0.16
  -4   1  39    0.01    1.61
  -4  -1  39    0.11    1.77
   0  -2 -39    1.11    0.23
   0   2  39    1.28    0.33
  -1  -2 -39    0.02    0.13
   1  -2 -39   -0.11    0.09
  -1  -2  39   -0.18    1.53
  -2  -2 -39    0.42    0.17
  -2  -2  39    0.56    1.73
  -3  -2 -39    0.24    0.15
  -3  -2  39   -0.52    1.76
  -4  -2 -39    0.01    0.17
  -4  -2  39   -0.02    1.79
   0  -3 -39    0.08    0.13
  -1  -3 -39    0.18    0.14
   1  -3 -39    0.85    0.20
  -2  -3 -39   -0.26    0.09
   2  -3  39    0.02    0.14
   2  -3 -39    0.07    0.16
  -3  -3 -39    0.15    0.17
   3  -3  39    0.12    0.14
  -3  -3  39    0.11    1.88
   0  -4 -39    1.06    0.24
  -1  -4 -39    0.20    0.15
   1  -4 -39    0.40    0.16
   2  -4  39   -0.26    0.12
  -2  -4 -39   -0.02    0.14
  -3  -4 -39    0.07    0.15
   3  -4  39   -0.23    0.12
   0  -5 -39    0.04    0.14
  -1  -5 -39    1.05    0.24
   1  -5 -39    1.25    0.25
   2  -5  39    0.46    0.17
  -2  -5 -39    0.55    0.22
   0  -6 -39    1.88    0.32
  -1  -6 -39    0.53    0.21
   1  -6 -39    0.71    0.24
   0   0  40   -0.38    1.35
   1   0  40   -0.43    1.34
  -1   0  40   -0.11    1.55
  -2   0  40    0.76    1.98
  -3   0  40    0.45    1.80
  -4   0  40   -0.24    1.57
   0  -1  40   -0.26    1.55
   0   1  40   -0.04    1.57
  -1   1  40    0.22    1.57
  -1  -1 -40   -0.03    0.10
  -1  -1  40    0.48    1.79
  -2  -1 -40    0.25    0.16
  -2   1  40    0.14    1.61
  -2  -1  40   -0.33    1.50
  -3  -1 -40    0.09    0.13
  -3   1  40   -0.30    1.35
  -3  -1  40    0.24    1.66
  -4   1  40   -0.01    1.56
  -4  -1  40    0.45    2.05
   0  -2 -40    0.02    0.11
  -1  -2 -40    0.27    0.17
  -1  -2  40    0.03    1.74
   1  -2 -40    0.34    0.15
  -2  -2 -40    0.34    0.16
  -2  -2  40   -0.56    1.37
  -3  -2 -40    0.21    0.17
  -3  -2  40    0.72    2.16
   0  -3 -40   -0.07    0.12
  -1  -3 -40    0.41    0.18
   1  -3 -40    0.13    0.14
   2  -3  40   -0.31    0.11
  -2  -3 -40    0.04    0.13
   3  -3  40    0.28    0.16
  -3  -3 -40    0.29    0.19
  -3  -3  40    0.83    2.14
   0  -4 -40   -0.02    0.12
  -1  -4 -40   -0.13    0.11
   1  -4 -40    0.03    0.14
  -2  -4 -40    0.47    0.19
   2  -4  40    0.28    0.17
  -3  -4 -40    0.14    0.15
   3  -4  40   -0.07    0.13
   0  -5 -40   -0.05    0.14
  -1  -5 -40   -0.02    0.13
   1  -5 -40   -0.01    0.13
  -2  -5 -40    0.19    0.17
   2  -5  40    0.43    0.18
   0  -6 -40    0.51    0.20
  -1  -6 -40    0.37    0.20
   1  -6 -40    0.28    0.19
   0   0  41   -0.68    1.20
   1   0  41   -0.28    1.57
  -1   0  41    0.91    1.94
  -2   0  41   -0.84    1.22
  -3   0  41    0.84    2.03
   0  -1  41   -0.58    1.49
  -1  -1 -41    0.36    0.16
  -1   1  41    0.40    1.80
  -1  -1  41    0.19    1.57
  -2  -1 -41    0.01    0.12
  -2   1  41   -0.11    1.48
  -2  -1  41    0.37    1.96
  -3   1  41   -0.25    1.43
  -3  -1 -41    0.33    0.18
  -3  -1  41   -0.04    1.69
   0  -2 -41    1.12    0.25
  -1  -2 -41    0.55    0.18
  -1  -2  41   -0.21    1.53
  -2  -2 -41    0.09    0.13
  -2  -2  41   -0.26    1.68
  -3  -2 -41    0.27    0.19
  -3  -2  41   -0.59    1.53
   0  -3 -41   -0.15    0.12
  -1  -3 -41    0.36    0.17
   1  -3 -41    0.55    0.19
  -2  -3 -41    0.09    0.13
   2  -3  41   -0.03    0.14
  -3  -3 -41    1.84    0.32
   3  -3  41    1.40    0.25
  -3  -3  41    0.89    2.27
   0  -4 -41    0.11    0.14
  -1  -4 -41    0.18    0.14
   1  -4 -41    0.19    0.16
  -2  -4 -41    1.44    0.28
   2  -4  41    1.45    0.26
   0  -5 -41   -0.05    0.14
  -1  -5 -41   -0.17    0.13
   1  -5 -41    0.05    0.14
  -2  -5 -41   -0.19    0.12
   0   0  42   -0.64    1.37
   1   0  42   -0.99    1.41
  -1   0  42    0.22    1.79
  -2   0  42    0.27    1.83
  -3   0  42   -0.75    1.37
   0  -1  42   -0.41    1.65
  -1   1  42    0.49    1.87
  -1  -1  42   -0.10    1.45
  -2  -1 -42    0.35    0.17
  -2   1  42   -0.43    1.34
  -2  -1  42   -0.22    1.51
  -3   1  42    0.10    1.65
  -3  -1  42   -0.32    1.68
   0  -2 -42    0.19    0.17
  -1  -2 -42    0.07    0.11
  -1  -2  42    0.25    1.77
  -2  -2 -42    0.95    0.26
  -2  -2  42   -0.01    1.80
  -3  -2 -42    0.22    0.19
  -3  -2  42   -0.07    1.77
   0  -3 -42    0.01    0.13
  -1  -3 -42   -0.03    0.12
   1  -3 -42    0.07    0.13
  -2  -3 -42    0.07    0.14
  -3  -3 -42    0.27    0.19
  -3  -3  42   -0.98    1.64
   0  -4 -42   -0.29    0.10
  -1  -4 -42   -0.03    0.15
   1  -4 -42    0.24    0.16
  -2  -4 -42    0.07    0.14
   2  -4  42   -0.04    0.16
   0  -5 -42    0.11    0.14
  -1  -5 -42    0.55    0.21
   1  -5 -42    0.43    0.19
   0   0  43   -0.34    1.60
  -1   0  43   -0.11    1.48
   1   0  43    0.62    1.97
  -2   0  43    2.46    2.67
  -3   0  43   -0.40    1.54
   0  -1  43    0.14    1.79
  -1   1  43   -0.47    1.44
  -1  -1  43   -1.16    1.23
  -2   1  43   -0.15    1.52
  -2  -1  43   -0.21    1.67
  -3   1  43    0.26    1.74
  -3  -1  43   -0.17    1.90
   0  -2 -43    0.71    0.21
  -1  -2 -43    1.52    0.27
  -1  -2  43    0.02    1.72
  -2  -2 -43    0.10    0.14
  -2  -2  43    0.27    1.96
  -3  -2 -43   -0.16    0.12
  -3  -2  43   -0.39    1.68
   0  -3 -43   -0.13    0.13
  -1  -3 -43    0.75    0.23
   1  -3 -43    0.69    0.24
  -2  -3 -43   -0.16    0.11
   0  -4 -43    0.01    0.12
  -1  -4 -43    0.01    0.15
   1  -4 -43   -0.03    0.12
  -2  -4 -43    0.29    0.20
   0  -5 -43    0.16    0.16
   0   0  44    0.25    1.80
  -1   0  44    0.34    1.84
   1   0  44    0.01    2.00
  -2   0  44    0.30    1.84
  -3   0  44   -0.25    1.53
   0  -1  44   -0.30    1.62
  -1   1  44   -0.91    1.19
  -1  -1  44    0.20    1.59
  -2   1  44    0.09    1.61
  -2  -1  44    0.65    2.07
  -3   1  44   -0.08    1.66
  -3  -1  44    0.46    2.10
   0  -2 -44    0.73    0.21
  -1  -2 -44    0.23    0.16
  -1  -2  44   -0.35    1.59
  -2  -2 -44    3.22    0.40
  -2  -2  44   -0.33    1.73
   0  -3 -44   -0.12    0.13
  -1  -3 -44    0.42    0.18
   1  -3 -44    0.15    0.17
  -2  -3 -44    0.05    0.15
   0  -4 -44    1.07    0.26
  -1  -4 -44    0.66    0.22
   1  -4 -44    0.73    0.22
   0   0  45    0.05    1.81
  -1   0  45    0.15    1.83
  -2   0  45   -0.36    1.66
   0  -1  45    0.45    2.03
  -1   1  45   -0.74    1.49
  -1  -1  45   -0.85    1.45
  -2   1  45    0.73    2.01
  -2  -1  45    2.58    2.55
  -1  -2 -45    0.01    0.15
  -1  -2  45    0.00    2.04
  -2  -2 -45    1.09    0.27
  -2  -2  45    0.02    2.04
   0  -3 -45    0.25    0.17
  -1  -3 -45    0.90    0.24
   1  -3 -45    0.79    0.24
   0  -4 -45    0.05    0.17
   0   0  46   -0.17    1.62
  -1   0  46   -0.60    1.61
  -2   0  46    0.36    1.92
   0  -1  46    0.48    2.14
  -1  -1  46   -0.20    1.73
  -2   1  46   -0.19    1.66
  -2  -1  46   -0.25    1.88
  -1  -2 -46    0.10    0.14
  -1  -2  46    0.26    2.11
   0  -3 -46   -0.10    0.15
  -1  -3 -46   -0.01    0.16
   1  -3 -46    0.06    0.14
   0   0  47    0.12    1.90
  -1   0  47    0.18    1.89
   0  -1  47   -0.96    1.32
  -1  -1  47    0.05    1.94
  -1  -2 -47    0.96    0.25
  -1  -2  47    0.08    2.01
   0   0  48   18.19    5.62
  -1   0  48    1.19    2.27
   0  -1  48   -0.50    1.82
  -1  -1  48    0.56    2.10
   0   0   0    0.00    0.00
;
_shelx_hkl_checksum     99541
_shelx_res_file
;
    shelxl.res created by SHELXL-2014/7
TITL
CELL  0.71073   5.4307   8.1314  36.1492   90.000   90.000   90.000
ZERR     8.00   0.0019   0.0026   0.0102    0.000    0.000    0.000
LATT   1
SYMM  1/2 - X, 1/2 - Y, 1/2 + Z
SYMM  1/2 + X, 1/2 - Y, - Z
SYMM  - X,   Y, 1/2 - Z
SFAC  C    H    O
UNIT  68   64   24
SIZE 0.28  0.24  0.19
MERG   2
OMIT     0.00  50.00
ISOR    0.10  0.20  C8
FMAP   2
PLAN   20
SIZE     0.14   0.16   0.18
ACTA
BOND  $H
CONF
L.S.   9
TEMP    23.00
WGHT    0.106100    0.036400
EXTI    0.019364
FVAR       0.20029   0.62897
O2    3   -0.064075    0.844932    0.313184    11.00000    0.08500    0.05335 =
         0.04453    0.00110   -0.00433    0.01355
O1    3    0.039968    0.606686    0.455931    11.00000    0.07206    0.06155 =
         0.04382    0.00484    0.00096   -0.00559
C8    1    0.031253    0.769224    0.284354    11.00000    0.14674    0.06340 =
         0.04598   -0.00175    0.00840    0.02556
C1    1    0.247051    0.650249    0.477622    11.00000    0.08230    0.07555 =
         0.05135    0.00409   -0.01058    0.00120
AFIX 137
H1B   2    0.394688    0.614488    0.465431    11.00000   -1.50000
H1A   2    0.235333    0.598333    0.501408    11.00000   -1.50000
H1C   2    0.251528    0.767459    0.480733    11.00000   -1.50000
AFIX   0
C9    1    0.000000    0.870566    0.250000    10.50000    0.18266    0.06193 =
         0.04464    0.00000   -0.00968    0.00000
C2    1    0.027746    0.668889    0.420337    11.00000    0.05470    0.03956 =
         0.04180   -0.00329    0.00409    0.00405
C5    1   -0.027537    0.778467    0.348794    11.00000    0.06016    0.04241 =
         0.03798   -0.00230   -0.00048    0.00831
C4    1    0.169154    0.832436    0.369415    11.00000    0.05466    0.04478 =
         0.05385    0.00149    0.00234   -0.00365
AFIX  43
H4    2    0.282391    0.905213    0.359194    11.00000   -1.20000
AFIX   0
C7    1   -0.168865    0.615847    0.399125    11.00000    0.05229    0.04827 =
         0.05624   -0.00186    0.00606   -0.00661
AFIX  43
H7    2   -0.282895    0.542978    0.409112    11.00000   -1.20000
AFIX   0
C6    1   -0.196740    0.670649    0.363125    11.00000    0.05086    0.05139 =
         0.05529   -0.00714   -0.00715   -0.00060
AFIX  43
H6    2   -0.328589    0.634813    0.348824    11.00000   -1.20000
AFIX   0
C3    1    0.198357    0.777771    0.405680    11.00000    0.05291    0.04713 =
         0.04968   -0.00162   -0.00540   -0.00449
AFIX  43
H3    2    0.330574    0.813842    0.419875    11.00000   -1.20000
AFIX   0
PART    1
O3B   3    0.051311    0.625279    0.283642   -21.00000    0.13986    0.04318 =
         0.05714   -0.00628    0.00090    0.02577
PART    0
PART    2
O3A   3    0.194261    0.660790    0.289301    21.00000    0.24439    0.15786 =
         0.05313    0.00151    0.01685    0.13158
PART   0
H9A   2   -0.138851    0.935644    0.252086    11.00000    0.14954
HKLF 4
REM
REM R1 =  0.0407 for    1008 Fo > 4sig(Fo)  and  0.0699 for all    1405 data
REM    121 parameters refined using      6 restraints
END
WGHT      0.1100      0.0041
REM Highest difference peak  0.182,  deepest hole -0.162,  1-sigma level  0.047
Q1    1   0.0764  0.7593  0.3524  11.00000  0.05    0.18
Q2    1   0.0705  0.7456  0.4112  11.00000  0.05    0.18
Q3    1   0.0430  0.6883  0.3509  11.00000  0.05    0.15
Q4    1   0.0705  0.7488  0.4396  11.00000  0.05    0.15
Q5    1  -0.1466  0.7115  0.4102  11.00000  0.05    0.14
Q6    1  -0.0511  0.6754  0.3525  11.00000  0.05    0.14
Q7    1   0.0745  0.6172  0.3207  11.00000  0.05    0.14
Q8    1  -0.2461  0.4976  0.4111  11.00000  0.05    0.14
Q9    1   0.0760  0.8915  0.4398  11.00000  0.05    0.14
Q10   1   0.2477  0.5578  0.4988  11.00000  0.05    0.13
Q11   1  -0.0825  0.9688  0.3279  11.00000  0.05    0.13
Q12   1  -0.4128  0.6081  0.4121  11.00000  0.05    0.13
Q13   1  -0.2055  0.7301  0.3809  11.00000  0.05    0.13
Q14   1   0.0000  0.9833  0.2500  10.50000  0.05    0.13
Q15   1   0.0722  0.7383  0.4693  11.00000  0.05    0.13
Q16   1   0.0639  0.7405  0.3230  11.00000  0.05    0.13
Q17   1   0.3049  0.7716  0.4710  11.00000  0.05    0.13
Q18   1  -0.0706  0.7779  0.2994  11.00000  0.05    0.13
Q19   1  -0.2211  0.9137  0.2571  11.00000  0.05    0.12
Q20   1   0.0217  0.5946  0.4098  11.00000  0.05    0.12
;
_shelx_res_checksum     24586
data_New_Global_Publ_Block
_journal_date_recd_electronic     2015-04-06
_journal_date_accepted     2015-04-06
_journal_name_full     'Acta Crystallographica, Section E'
_journal_year     2015
_journal_volume     71
_journal_issue      5
_journal_page_first     o330
_journal_page_last     o331
_journal_paper_category     HO
_journal_paper_doi     10.1107/S2056989015006891
_journal_coeditor_code     HB7398
_publ_contact_author_name     'B. S. Palakshamurthy'
_publ_contact_author_address
;
Department of Physics, Yuvaraja's College (Constituent College), University of
Mysore, Mysore, Karnataka 570 005, India,
;
_publ_contact_author_email     'palaksha.bspm@gmail.com'
_publ_contact_author_fax     ?
_publ_contact_author_phone     '+91 9448987382'
_publ_section_title
;
Crystal structure of bis(4-methoxyphenyl) malonate
;
_publ_section_title_footnote     .
loop_
    _publ_author_name
    _publ_author_footnote
    _publ_author_address
    'Devarajegowda, H. C.' .
;
Department of Physics, Yuvaraja's College (Constituent College), University of
Mysore, Mysore, Karnataka 570 005, India,
;
    'Suchetan, P. A.' .
;
Department of Studies and Research in Chemistry, U.C.S., Tumkur University,
Tumkur, Karnataka
572 103,
India
;
    'Sreenivasa, S.' .
;
Department of Studies and Research in Chemistry, Tumkur University, Tumkur,
Karnataka 572 103, India,
;
    'Srinivasa, H. T.' .
;
Raman Research Institute, C. V. Raman
Avenue, Sadashivanagar, Bangalore, Karnataka,
India
;
    'Palakshamurthy, B. S.' .
;
Department of Physics, Yuvaraja's College (Constituent College), University of
Mysore, Mysore, Karnataka 570 005, India,
;
