# Supplementary material for: Crystal structure of bis­(4-meth­oxy­phenyl) malonate
Source: Acta Crystallogr E Crystallogr Commun. 2015 Apr 22;71(Pt 5):o330–1. doi: 10.1107/S2056989015006891 (PMC4420049; doi:10.1107/S2056989015006891)
Supplement: Supplementary file 2 [file e-71-0o330-Isup2.hkl]

#
# h,k,l, Fc-squared, Fo-squared, sigma(Fo-squared), status flag
#
data_I
_shelx_title ' '
_shelx_refln_list_code          4
_shelx_F_calc_maximum      185.65
_exptl_crystal_F_000       664.00
_reflns_d_resolution_high  0.8410

loop_
 _space_group_symop_operation_xyz
 'x, y, z'
 '-x+1/2, -y+1/2, z+1/2'
 'x+1/2, -y+1/2, -z'
 '-x, y, -z+1/2'
 '-x, -y, -z'
 'x-1/2, y-1/2, -z-1/2'
 '-x-1/2, y-1/2, z'
 'x, -y, z-1/2'

_cell_length_a     5.4307
_cell_length_b     8.1314
_cell_length_c    36.1492
_cell_angle_alpha  90.000
_cell_angle_beta   90.000
_cell_angle_gamma  90.000

_shelx_F_squared_multiplier     1.000

loop_
 _refln_index_h
 _refln_index_k
 _refln_index_l
 _refln_F_squared_calc
 _refln_F_squared_meas
 _refln_F_squared_sigma
 _refln_observed_status
   2   0   0        500.56        511.29        10.96 o
   4   0   0        807.49        815.14        18.13 o
   6   0   0        104.87          0.00        23.94 o
   1   1   0        943.68        954.95        12.71 o
   3   1   0          2.87          0.43         0.75 o
   5   1   0         40.08         48.51         8.24 o
   0   2   0      33518.21      31913.02       935.30 o
   2   2   0          2.41          0.85         0.80 o
   4   2   0        193.32        192.89         4.76 o
   6   2   0         17.76         13.29        10.47 o
   1   3   0         67.19         66.10         2.48 o
   3   3   0          2.41          3.89         2.86 o
   5   3   0         41.50         37.17         9.69 o
   0   4   0       8840.23       8324.76       271.95 o
   2   4   0         66.93         67.14         2.70 o
   4   4   0          0.10          0.00         1.20 o
   1   5   0       1661.71       1744.62        27.94 o
   3   5   0          7.59          6.02         2.24 o
   5   5   0         18.52         18.95         3.49 o
   0   6   0        583.60        603.00        15.13 o
   2   6   0        123.52        119.82         4.19 o
   4   6   0          0.18          0.00         1.99 o
   1   7   0         97.48        102.92         7.36 o
   3   7   0          0.90          0.00         5.98 o
   0   8   0         73.88         76.56         8.73 o
   2   8   0         42.13         52.22         4.36 o
   1   9   0          5.98         11.97         3.35 o
   1   1   1      34465.32      37346.17       418.03 o
   2   1   1         99.18        100.99         2.51 o
   3   1   1         10.16          9.61         1.15 o
   4   1   1          3.65          4.45         1.27 o
   5   1   1        191.85        205.91         3.88 o
   6   1   1          9.69          8.42         2.61 o
   0   2   1         67.72         76.14         2.67 o
   1   2   1        133.43        135.41         2.12 o
   2   2   1        742.11        692.85         7.27 o
   3   2   1        526.08        503.89         5.20 o
   4   2   1          9.44         11.76         1.11 o
   5   2   1        399.07        417.28         7.10 o
   6   2   1          3.35          2.27         2.11 o
   1   3   1          6.13          6.18         0.79 o
   2   3   1          7.67          8.71         1.00 o
   3   3   1         20.30         21.87         1.36 o
   4   3   1        275.43        281.05         4.75 o
   5   3   1         12.27         16.18         2.45 o
   6   3   1          0.81          0.92         3.38 o
   0   4   1        986.34        942.52        18.29 o
   1   4   1        159.16        173.63         3.27 o
   2   4   1        449.23        481.43         5.87 o
   3   4   1         28.85         28.86         1.95 o
   4   4   1         12.67         11.22         1.16 o
   5   4   1         35.13         35.19         2.93 o
   1   5   1        632.76        620.84         8.42 o
   2   5   1          5.13          3.79         0.86 o
   3   5   1         81.83         83.52         3.19 o
   4   5   1         49.02         49.57         2.56 o
   5   5   1          4.66          2.23         2.62 o
   0   6   1        516.16        569.06        10.32 o
   1   6   1         77.88         80.98         2.77 o
   2   6   1          7.43          8.66         1.18 o
   3   6   1          2.59          2.12         2.05 o
   4   6   1          0.54          0.00         1.18 o
   5   6   1         11.10         14.69         2.37 o
   1   7   1          9.92          5.17         1.70 o
   2   7   1          4.41          3.57         1.37 o
   3   7   1         40.26         38.45         3.48 o
   4   7   1          3.66         11.06         3.26 o
   0   8   1         23.92         18.62         3.29 o
   1   8   1         13.80         17.38         2.42 o
   2   8   1          0.09          2.15         1.51 o
   3   8   1          4.79          9.33         3.34 o
   1   9   1         29.14         32.86         3.25 o
   2   9   1          2.46          0.42         2.23 o
   1   0   2        554.38        556.18         7.00 o
   2   0   2       2177.41       1964.54        25.47 o
   3   0   2         49.27         43.27         5.50 o
   4   0   2        109.64        108.07         3.53 o
   5   0   2          3.61          3.32         1.45 o
   6   0   2          0.70          1.61         2.18 o
   1   1   2       4372.08       4265.98        39.81 o
   2   1   2         17.93         22.16         1.13 o
   3   1   2        315.87        313.53         3.58 o
   4   1   2        620.29        623.53         7.40 o
   5   1   2          4.13         11.47         1.45 o
   6   1   2          1.78          5.16         2.28 o
   0   2   2       1810.33       1768.86        25.55 o
   1   2   2       1047.42       1031.64        11.28 o
   2   2   2        828.80        739.17         7.66 o
   3   2   2        194.48        183.18         2.60 o
   4   2   2          0.01          0.39         0.74 o
   5   2   2         24.97         32.33         3.98 o
   6   2   2          0.02          3.25         4.49 o
   1   3   2       2899.26       2840.46        27.40 o
   2   3   2         98.58         99.52         2.17 o
   3   3   2        395.55        380.39         5.30 o
   4   3   2       1106.76       1098.98        12.58 o
   5   3   2          1.74          2.37         1.25 o
   6   3   2          0.11          0.38         2.16 o
   0   4   2        248.61        186.96         7.44 o
   1   4   2        276.77        291.62         5.02 o
   2   4   2         29.25         39.21         1.77 o
   3   4   2         83.24         79.14         2.71 o
   4   4   2         64.89         80.25         2.57 o
   5   4   2         32.04         28.49         4.28 o
   1   5   2          0.06          2.46         0.94 o
   2   5   2         27.23         27.27         1.49 o
   3   5   2          9.03          7.97         1.41 o
   4   5   2         49.02         52.65         3.94 o
   5   5   2          4.83          4.82         1.74 o
   0   6   2         45.13         60.16         3.30 o
   1   6   2          2.37          2.19         1.07 o
   2   6   2          2.35          2.05         1.11 o
   3   6   2          5.61          3.80         1.66 o
   4   6   2         22.99         28.02         2.55 o
   5   6   2          4.33          7.94         2.02 o
   1   7   2          1.89          1.58         1.31 o
   2   7   2          2.79          2.49         1.33 o
   3   7   2          0.05          0.00         1.56 o
   4   7   2          2.88          2.82         1.47 o
   0   8   2          8.00          6.48         2.64 o
   1   8   2          8.51          6.63         1.94 o
   2   8   2         52.41         57.50         3.51 o
   3   8   2          3.60          0.12         2.47 o
   1   9   2          1.05          3.72         1.96 o
   2   9   2          0.91          0.84         2.12 o
   1   1   3        709.60        716.81         7.87 o
   2   1   3        415.62        377.65         4.31 o
   3   1   3        365.86        385.15         4.18 o
   4   1   3        198.18        198.03         3.44 o
   5   1   3        270.26        292.96         5.70 o
   6   1   3         41.45          5.80        23.17 o
   0   2   3      10975.88      11149.47       126.59 o
   1   2   3       4088.02       3761.64        41.95 o
   2   2   3       1450.76       1418.10        13.43 o
   3   2   3        600.81        570.22         6.11 o
   4   2   3        120.94        117.50         2.63 o
   5   2   3          9.50          8.94         3.01 o
   6   2   3          3.21          6.06         2.36 o
   1   3   3        101.80         96.77         2.09 o
   2   3   3         42.62         50.02         2.00 o
   3   3   3         49.56         61.69         1.98 o
   4   3   3          0.01          4.91         1.37 o
   5   3   3          4.88          3.18         1.35 o
   6   3   3          0.64          2.14         4.35 o
   0   4   3         49.93         35.99         2.44 o
   1   4   3        163.30        155.53         3.11 o
   2   4   3        447.09        454.90         6.12 o
   3   4   3        295.81        281.00         4.47 o
   4   4   3         33.48         34.33         1.91 o
   5   4   3         29.74         28.52         2.71 o
   1   5   3         44.11         50.00         2.42 o
   2   5   3         15.22         19.61         1.48 o
   3   5   3          1.51          0.00         1.16 o
   4   5   3          4.98          4.18         1.14 o
   5   5   3         20.13         27.66         2.90 o
   0   6   3        594.71        575.70        10.35 o
   1   6   3         14.78         15.15         1.75 o
   2   6   3         27.63         30.65         2.51 o
   3   6   3          3.76          3.19         1.49 o
   4   6   3         10.07         12.88         1.87 o
   5   6   3          2.13          6.31         1.84 o
   1   7   3         21.23         21.91         2.13 o
   2   7   3          2.15          2.79         1.42 o
   3   7   3         29.04         26.16         3.92 o
   4   7   3          0.00          0.00         1.36 o
   0   8   3         46.53         49.29         6.48 o
   1   8   3         11.13         11.64         2.11 o
   2   8   3          0.04          0.00         1.65 o
   3   8   3         32.36         27.80         4.32 o
   1   9   3         28.49         35.62         3.42 o
   2   9   3          0.06          0.00         2.31 o
   1   0   4       2354.07       2086.19        26.43 o
   2   0   4       2179.08       2158.77        27.85 o
   3   0   4        716.15        764.34        10.10 o
   4   0   4         47.18         48.86         2.72 o
   5   0   4        349.29        400.91         9.41 o
   6   0   4        142.43        124.00        60.61 o
   1   1   4         23.03         30.37         1.15 o
   2   1   4        221.33        222.85         2.93 o
   3   1   4         58.88         57.59         1.40 o
   4   1   4         29.44         26.98         3.46 o
   5   1   4          3.32          4.17         1.09 o
   6   1   4          4.89          5.40         3.75 o
   0   2   4       2847.36       2935.45        49.89 o
   1   2   4       1053.79        935.88        11.33 o
   2   2   4          1.23          1.94         0.59 o
   3   2   4          0.92          2.76         0.79 o
   4   2   4         11.59          9.13         1.07 o
   5   2   4         12.19         13.99         2.33 o
   6   2   4         19.54         18.95         3.24 o
   1   3   4         24.48         23.56         1.15 o
   2   3   4        357.18        344.45         4.70 o
   3   3   4          5.52          2.95         0.90 o
   4   3   4          0.71          0.00         1.03 o
   5   3   4          1.89          0.00         1.04 o
   6   3   4          1.28          2.24         3.10 o
   0   4   4        314.46        304.35         6.75 o
   1   4   4          3.77          4.53         0.80 o
   2   4   4        220.35        185.64         3.36 o
   3   4   4        155.88        140.66         3.55 o
   4   4   4         94.16         87.98         2.74 o
   5   4   4         72.41         78.61        14.32 o
   1   5   4          0.01          0.00         0.79 o
   2   5   4          1.43          0.40         0.89 o
   3   5   4        111.15        107.43         3.74 o
   4   5   4         14.66         18.60         1.73 o
   5   5   4         11.41         11.38         2.20 o
   0   6   4        211.95        199.08         6.14 o
   1   6   4         19.98         16.17         1.54 o
   2   6   4         13.62         12.68         1.49 o
   3   6   4         30.21         32.32         2.66 o
   4   6   4          0.42          0.36         1.83 o
   5   6   4          3.20          4.32         1.67 o
   1   7   4         24.88         25.41         2.07 o
   2   7   4         24.60         23.45         2.37 o
   3   7   4          3.22          2.30         1.80 o
   4   7   4         12.32         13.96         3.00 o
   0   8   4        109.26        116.33         6.36 o
   1   8   4          4.74          2.27         2.01 o
   2   8   4         16.36         18.04         2.23 o
   3   8   4          3.52          0.12         2.37 o
   1   9   4         16.58         16.54         2.56 o
   2   9   4          4.12          2.88         2.44 o
   1   1   5        199.85        170.90         2.06 o
   2   1   5         95.38         95.30         2.00 o
   3   1   5        617.39        628.33         6.13 o
   4   1   5         30.23         28.82         3.56 o
   5   1   5         20.15         20.06         2.18 o
   6   1   5         15.96         23.62         8.18 o
   0   2   5      10742.65      10860.48       254.49 o
   1   2   5      13801.30      14192.84       135.56 o
   2   2   5       1538.68       1604.69        15.07 o
   3   2   5          3.33          2.61         0.65 o
   4   2   5         99.69        103.09         2.59 o
   5   2   5          6.42          1.85         2.15 o
   6   2   5          0.53          3.70         3.86 o
   1   3   5       2416.56       2393.47        23.33 o
   2   3   5        523.30        504.17         6.03 o
   3   3   5        243.95        238.33         3.91 o
   4   3   5        146.81        154.70         3.29 o
   5   3   5         10.92         12.16         2.26 o
   6   3   5          6.53          7.12         3.75 o
   0   4   5        222.84        206.78         4.00 o
   1   4   5       1183.20       1153.37        12.34 o
   2   4   5         80.92         86.15         2.40 o
   3   4   5         86.69         86.48         2.31 o
   4   4   5          4.62          6.08         1.68 o
   5   4   5          2.03          1.41         3.11 o
   1   5   5         41.66         46.96         2.12 o
   2   5   5          0.11          0.00         0.76 o
   3   5   5        301.34        274.54         4.94 o
   4   5   5        186.60        190.64         4.39 o
   5   5   5          1.21          2.51         2.12 o
   0   6   5        103.14         98.07         5.36 o
   1   6   5         49.17         46.13         2.60 o
   2   6   5          1.14          2.41         1.20 o
   3   6   5         82.83         77.14         3.82 o
   4   6   5          0.17          0.00         1.38 o
   5   6   5          0.37          0.00         1.74 o
   1   7   5        142.52        135.21         4.19 o
   2   7   5        128.01        127.92         3.80 o
   3   7   5         28.13         19.91         2.75 o
   4   7   5          7.25          7.48         1.63 o
   0   8   5          0.02          0.00         1.80 o
   1   8   5          6.97          6.67         1.89 o
   2   8   5         23.16         29.98         2.95 o
   3   8   5          5.15          0.00         2.55 o
   1   9   5          0.58          0.00         1.67 o
   2   9   5          0.90          0.00         2.06 o
   0   0   6        615.03        581.60        15.73 o
   1   0   6       6442.46       6457.23        79.35 o
   2   0   6         35.26         34.77         1.54 o
   3   0   6          1.88          3.88         0.95 o
   4   0   6          3.53          0.42         1.47 o
   5   0   6        108.91        107.36         5.90 o
   6   0   6         29.67         51.85        14.86 o
   1   1   6       1672.96       1641.49        15.94 o
   2   1   6       2770.13       2742.91        24.75 o
   3   1   6         35.61         39.11         2.31 o
   4   1   6          0.07          0.00         0.81 o
   5   1   6          1.09          2.57         2.31 o
   6   1   6         22.66         30.15        10.79 o
   0   2   6        105.56        109.57         3.32 o
   1   2   6         84.86         86.21         1.95 o
   2   2   6         82.18         82.99         1.74 o
   3   2   6         42.76         47.38         2.65 o
   4   2   6          0.50          0.98         0.88 o
   5   2   6         16.41         11.84         2.68 o
   6   2   6          0.42          0.00         1.79 o
   1   3   6       2619.34       2584.60        25.06 o
   2   3   6       2497.53       2480.99        26.11 o
   3   3   6        213.80        227.26         3.78 o
   4   3   6        101.46         97.43         2.93 o
   5   3   6          0.54          0.00         1.80 o
   6   3   6         29.03         38.67         9.82 o
   0   4   6          1.48          0.34         0.67 o
   1   4   6        636.70        639.22         7.49 o
   2   4   6        486.18        474.47         7.29 o
   3   4   6         26.24         25.71         1.43 o
   4   4   6          0.11          0.19         0.94 o
   5   4   6          0.73          1.64         1.59 o
   1   5   6         65.04         69.79         2.27 o
   2   5   6         31.20         29.37         1.94 o
   3   5   6        278.16        255.31         4.76 o
   4   5   6        134.83        130.42         5.08 o
   5   5   6          4.74          8.83         2.90 o
   0   6   6        141.16        140.63         6.42 o
   1   6   6          1.31          0.23         1.00 o
   2   6   6        188.11        171.89         4.47 o
   3   6   6        244.91        245.37         4.73 o
   4   6   6         12.86         10.97         1.63 o
   1   7   6         26.70         24.32         2.22 o
   2   7   6        134.62        129.81         3.88 o
   3   7   6         26.76         24.90         3.04 o
   4   7   6          2.53          1.59         1.28 o
   0   8   6         20.15         18.10         2.83 o
   1   8   6         18.65         18.04         2.90 o
   2   8   6         20.65         19.48         3.03 o
   3   8   6         14.15         12.53         4.99 o
   1   9   6         10.60         10.28         2.34 o
   2   9   6         17.91         13.82         4.32 o
   1   1   7        326.44        308.24         3.94 o
   2   1   7        571.07        560.22         6.02 o
   3   1   7       1395.71       1497.15        14.58 o
   4   1   7         57.79         59.95         2.13 o
   5   1   7         99.27        110.73         2.97 o
   6   1   7         85.78         69.02        24.89 o
   0   2   7        567.80        560.97         7.83 o
   1   2   7       1946.53       2005.75        17.10 o
   2   2   7         31.87         28.89         1.86 o
   3   2   7        208.23        218.85         3.13 o
   4   2   7         73.11         80.75         2.56 o
   5   2   7          2.52          3.45         1.81 o
   6   2   7          3.87          2.32         2.09 o
   1   3   7        248.99        211.33         3.03 o
   2   3   7         42.02         38.90         1.35 o
   3   3   7         91.89         78.11         2.13 o
   4   3   7          2.33          1.37         0.99 o
   5   3   7          5.27          3.08         1.59 o
   6   3   7          7.86         11.06         3.23 o
   0   4   7        134.18        124.84         2.86 o
   1   4   7        540.50        551.35         6.64 o
   2   4   7       1112.48       1016.17        11.78 o
   3   4   7          7.91          6.22         0.96 o
   4   4   7          5.89          7.72         3.33 o
   5   4   7          6.57          4.82         1.74 o
   1   5   7         24.56         24.04         1.54 o
   2   5   7         18.39         17.69         1.61 o
   3   5   7         24.70         23.79         1.66 o
   4   5   7          0.00          0.58         1.09 o
   5   5   7          7.00          4.32         2.74 o
   0   6   7          0.06          0.00         1.59 o
   1   6   7         23.49         21.90         2.02 o
   2   6   7        150.70        144.46         4.14 o
   3   6   7         78.90         83.02         3.55 o
   4   6   7         18.55         18.75         1.83 o
   1   7   7         10.66         13.51         2.02 o
   2   7   7          5.73          7.26         1.60 o
   3   7   7         43.62         39.55         2.08 o
   4   7   7          4.67          3.98         1.47 o
   0   8   7         67.94         66.99         4.88 o
   1   8   7        134.14        140.35         4.76 o
   2   8   7         29.53         29.91         3.60 o
   3   8   7         15.02          8.94         3.41 o
   1   9   7          0.11          0.35         1.92 o
   2   9   7          0.01          0.00         2.16 o
   0   0   8         59.53         48.87         1.92 o
   1   0   8        146.28        175.13         5.66 o
   2   0   8       7385.71       7801.64        96.36 o
   3   0   8         73.56         77.78         2.25 o
   4   0   8         16.24         17.73         4.45 o
   5   0   8         22.90         17.09         4.22 o
   6   0   8         28.10         34.22        16.00 o
   1   1   8        496.12        463.37         4.82 o
   2   1   8         63.57         56.65         1.45 o
   3   1   8         97.79        113.07         2.98 o
   4   1   8          0.62          0.00         0.92 o
   5   1   8          1.17          1.00         1.37 o
   6   1   8          0.73          2.52         2.19 o
   0   2   8         36.31         34.95         1.55 o
   1   2   8       2415.71       2497.78        21.10 o
   2   2   8        282.60        318.71         3.73 o
   3   2   8         37.23         35.84         2.56 o
   4   2   8          1.97          0.76         1.01 o
   5   2   8         27.94         26.89         4.58 o
   6   2   8          4.13          3.15         2.16 o
   1   3   8         29.84         31.15         0.84 o
   2   3   8          0.75          0.52         0.64 o
   3   3   8         28.28         29.14         3.39 o
   4   3   8          0.00          0.00         1.18 o
   5   3   8          6.83          7.69         3.92 o
   6   3   8          0.02          2.11         2.23 o
   0   4   8         93.07         88.24         1.65 o
   1   4   8        914.52        868.59         9.59 o
   2   4   8       1009.45        974.99        11.41 o
   3   4   8          2.43          2.05         0.90 o
   4   4   8         19.32         16.56         2.09 o
   5   4   8          6.96          7.33         7.61 o
   1   5   8         50.96         39.04         1.95 o
   2   5   8         28.53         31.90         2.88 o
   3   5   8         14.46         17.74         1.48 o
   4   5   8          3.48          2.70         1.20 o
   5   5   8          3.35          7.93         2.02 o
   0   6   8          3.04          2.69         3.12 o
   1   6   8          3.36          4.14         1.26 o
   2   6   8        235.60        223.26         5.28 o
   3   6   8         24.16         27.06         2.13 o
   4   6   8          1.39          3.40         1.18 o
   1   7   8         10.85         11.29         1.41 o
   2   7   8         95.97         96.01         4.32 o
   3   7   8          2.55          4.35         1.91 o
   4   7   8          0.71          2.27         2.00 o
   0   8   8          2.63          1.98         1.95 o
   1   8   8         22.91         30.96         3.06 o
   2   8   8          4.12          3.79         3.92 o
   3   8   8          1.65          2.70         1.34 o
   1   9   8          3.81          1.48         2.09 o
   2   9   8        107.30        105.04         7.63 o
   1   1   9        284.06        285.11         2.92 o
   2   1   9        470.41        501.86         5.57 o
   3   1   9         38.09         40.78         2.17 o
   4   1   9          0.18          0.00         1.27 o
   5   1   9         12.36         12.51         2.63 o
   6   1   9          3.79          2.34         2.98 o
   0   2   9        395.97        363.30         4.82 o
   1   2   9        513.40        463.40         4.94 o
   2   2   9         59.76         57.69         1.26 o
   3   2   9        263.12        280.57         3.98 o
   4   2   9         32.12         32.81         3.89 o
   5   2   9          0.76          0.00         1.15 o
   6   2   9         42.01         38.41        21.33 o
   1   3   9          3.20          2.81         0.75 o
   2   3   9        394.21        412.50         5.53 o
   3   3   9          2.87          2.45         0.88 o
   4   3   9          0.00          0.00         1.11 o
   5   3   9          0.49          0.76         1.62 o
   0   4   9         95.25         78.56         2.10 o
   1   4   9         23.02         25.54         1.03 o
   2   4   9        611.70        585.57         7.45 o
   3   4   9         16.50         15.50         1.37 o
   4   4   9         11.31         11.76         2.47 o
   5   4   9          0.51          1.70         1.74 o
   1   5   9        262.45        247.94         3.49 o
   2   5   9          8.97          9.14         0.96 o
   3   5   9        299.44        288.56         5.22 o
   4   5   9          0.93          0.00         1.24 o
   5   5   9         14.37         16.56         3.23 o
   0   6   9         13.06         10.09         2.45 o
   1   6   9          2.11          2.82         1.04 o
   2   6   9        131.61        117.07         3.69 o
   3   6   9          0.39          1.29         0.96 o
   4   6   9         38.81         36.18         2.45 o
   1   7   9         64.18         58.39         2.09 o
   2   7   9         46.60         56.57         3.56 o
   3   7   9        273.21        251.44         6.41 o
   4   7   9          7.02          4.27         1.99 o
   0   8   9          0.53          0.00         1.72 o
   1   8   9         20.81         23.25         2.45 o
   2   8   9          0.04          4.13         2.25 o
   3   8   9          1.28          1.48         0.94 o
   1   9   9          5.14          4.35         2.59 o
   0   0  10        898.96        824.48        14.44 o
   1   0  10       3832.41       3810.42        47.54 o
   2   0  10       2015.17       2225.74        28.92 o
   3   0  10        146.28        127.97         3.01 o
   4   0  10         62.11         65.71         3.28 o
   5   0  10          7.64          2.62         2.73 o
   6   0  10          0.07          3.01         2.71 o
   1   1  10         46.03         46.00         1.04 o
   2   1  10        225.92        281.82         3.64 o
   3   1  10        246.71        250.59         3.69 o
   4   1  10          7.04          8.47         1.59 o
   5   1  10          0.67          0.60         1.35 o
   6   1  10          4.87          5.33         3.74 o
   0   2  10        765.62        771.53         9.36 o
   1   2  10        103.58        107.25         2.51 o
   2   2  10         61.01         77.53         2.14 o
   3   2  10          7.30          5.36         0.83 o
   4   2  10          0.24          0.00         0.83 o
   5   2  10          0.95          2.21         1.27 o
   6   2  10          4.47          4.40         3.42 o
   1   3  10          1.25          1.00         0.65 o
   2   3  10        803.56        831.72         9.81 o
   3   3  10          3.32          1.84         0.83 o
   4   3  10          0.13          0.04         0.95 o
   5   3  10          1.23          1.42         1.73 o
   0   4  10         13.00         12.73         0.81 o
   1   4  10        492.69        424.40         4.77 o
   2   4  10          2.26          5.36         0.81 o
   3   4  10         13.27         12.32         1.39 o
   4   4  10         15.79         16.94         2.99 o
   5   4  10          1.64          1.64         4.61 o
   1   5  10         34.07         29.26         1.45 o
   2   5  10        217.29        196.64         3.84 o
   3   5  10        492.99        487.98         7.52 o
   4   5  10          9.28         10.31         1.84 o
   5   5  10          1.54          5.49         8.10 o
   0   6  10         35.70         30.22         3.65 o
   1   6  10         97.10         99.93         2.62 o
   2   6  10        273.76        247.98         4.62 o
   3   6  10          3.59          2.62         1.04 o
   4   6  10         10.27          6.37         1.41 o
   1   7  10          2.17          1.01         0.82 o
   2   7  10         16.11         19.65         2.34 o
   3   7  10        103.16         94.84         3.46 o
   4   7  10          2.82          2.15         1.45 o
   0   8  10         17.15         14.52         2.80 o
   1   8  10          1.13          5.39         1.79 o
   2   8  10         41.47         43.61         3.81 o
   3   8  10          5.73          5.50         1.33 o
   1   9  10          7.72         11.11         2.24 o
   1   1  11         28.28         24.05         1.67 o
   2   1  11        652.09        615.04         6.58 o
   3   1  11        588.27        654.84         7.40 o
   4   1  11        178.58        172.43         3.32 o
   5   1  11          0.17          0.00         1.26 o
   6   1  11         29.25         29.88        10.87 o
   0   2  11       2527.72       2605.40        29.32 o
   1   2  11        130.10        144.64         2.21 o
   2   2  11        411.91        421.38         4.81 o
   3   2  11          6.59          7.65         0.90 o
   4   2  11         14.09         15.21         2.12 o
   5   2  11          0.09          0.00         1.39 o
   6   2  11          0.42          0.00         2.11 o
   1   3  11        175.92        187.91         3.19 o
   2   3  11        790.47        739.03         8.15 o
   3   3  11          2.22          1.12         0.95 o
   4   3  11          1.11          0.00         1.86 o
   5   3  11          4.75          3.44         2.81 o
   0   4  11         68.36         76.93         2.08 o
   1   4  11        508.54        506.00         6.78 o
   2   4  11        119.66        118.41         3.30 o
   3   4  11        161.25        155.27         3.90 o
   4   4  11         17.54         18.28         2.73 o
   5   4  11          2.33          0.95         6.98 o
   1   5  11         18.03         23.08         1.58 o
   2   5  11        355.95        332.59         5.62 o
   3   5  11         76.49         92.75         4.46 o
   4   5  11          0.00          0.00         1.11 o
   5   5  11          0.13         24.43        51.85 o
   0   6  11        210.93        218.53         8.14 o
   1   6  11          1.01          0.72         0.80 o
   2   6  11         32.68         39.94         2.12 o
   3   6  11         27.80         24.70         1.74 o
   4   6  11          3.88          3.43         1.34 o
   1   7  11         35.04         35.57         2.06 o
   2   7  11          5.94          6.64         1.02 o
   3   7  11          5.27          6.15         1.27 o
   4   7  11          1.46          0.00         1.42 o
   0   8  11         42.54         42.64         4.97 o
   1   8  11        214.38        224.51         6.13 o
   2   8  11         79.28         76.57         4.60 o
   3   8  11          8.78          5.97         1.49 o
   1   9  11          5.94          7.05         2.61 o
   0   0  12       3654.99       3343.99        41.89 o
   1   0  12        101.94         88.84         2.57 o
   2   0  12          0.00          0.34         1.03 o
   3   0  12       1304.56       1352.44        19.04 o
   4   0  12          4.82          6.35         1.50 o
   5   0  12         20.64         21.75         4.27 o
   6   0  12          0.28          3.30         3.42 o
   1   1  12       1156.49       1126.79        10.77 o
   2   1  12          9.38         18.49         2.39 o
   3   1  12         82.69         89.98         2.10 o
   4   1  12         14.19         15.93         1.68 o
   5   1  12          0.54          0.15         1.28 o
   6   1  12          0.05          0.00         2.26 o
   0   2  12         12.70         13.73         1.00 o
   1   2  12        659.60        652.03         7.15 o
   2   2  12        262.72        294.52         3.72 o
   3   2  12        167.62        164.47         2.93 o
   4   2  12         19.87         16.67         1.64 o
   5   2  12          4.71          6.41         2.10 o
   6   2  12          0.05          0.17         2.97 o
   1   3  12         13.18          8.54         0.83 o
   2   3  12         84.06         74.94         1.68 o
   3   3  12          0.19          0.05         0.80 o
   4   3  12          5.36          7.39         1.73 o
   5   3  12          0.08          0.00         1.56 o
   0   4  12        840.62        835.83        11.98 o
   1   4  12        295.02        290.00         4.54 o
   2   4  12         28.25         21.59         2.45 o
   3   4  12        198.97        190.91         4.42 o
   4   4  12          1.19          0.01         2.17 o
   5   4  12          0.31          1.32         2.49 o
   1   5  12        691.26        670.55         8.83 o
   2   5  12        117.82        118.18         2.92 o
   3   5  12        142.24        129.49         4.89 o
   4   5  12         16.97         17.37         1.82 o
   5   5  12          0.62         16.20        50.85 o
   0   6  12          1.43          0.75         2.74 o
   1   6  12          0.55          0.00         0.87 o
   2   6  12        632.62        636.40        15.92 o
   3   6  12        109.81        100.18         3.16 o
   4   6  12         24.47         24.94         2.34 o
   1   7  12          0.04          0.00         1.05 o
   2   7  12         30.24         37.55         2.00 o
   3   7  12          0.94          3.86         1.24 o
   4   7  12          1.13          0.00         1.45 o
   0   8  12          8.98         10.28         3.11 o
   1   8  12          5.70          8.32         1.93 o
   2   8  12         93.63         84.18         4.25 o
   3   8  12          0.81          0.00         2.28 o
   1   9  12         93.93         98.09         5.41 o
   1   1  13        553.73        544.75         5.82 o
   2   1  13         90.44        121.50         2.24 o
   3   1  13         10.34         12.11         2.05 o
   4   1  13          5.79          3.98         1.58 o
   5   1  13          1.54          0.36         1.21 o
   6   1  13          0.02          0.00         2.19 o
   0   2  13        690.25        695.69         8.74 o
   1   2  13        217.15        195.96         4.30 o
   2   2  13        786.49        788.01         8.35 o
   3   2  13        128.72        127.00         2.57 o
   4   2  13         13.36         13.85         1.45 o
   5   2  13         23.54         25.71         5.72 o
   6   2  13          8.80         11.34         2.95 o
   1   3  13         31.07         38.28         1.49 o
   2   3  13          1.67          3.49         1.08 o
   3   3  13          3.63          4.96         1.12 o
   4   3  13          4.86          3.79         1.22 o
   5   3  13          0.80          0.00         1.97 o
   0   4  13         36.02         34.82         1.62 o
   1   4  13         14.71         16.92         1.26 o
   2   4  13        281.15        259.51         4.68 o
   3   4  13         14.60         14.31         2.92 o
   4   4  13          1.39          0.32         1.52 o
   5   4  13         14.48         12.47         6.23 o
   1   5  13         41.74         41.40         1.78 o
   2   5  13        103.78         93.05         2.68 o
   3   5  13        306.15        295.09         5.93 o
   4   5  13         91.21         94.14         3.55 o
   5   5  13         17.18         12.98         5.86 o
   0   6  13          5.71          4.06         2.26 o
   1   6  13          0.01          0.00         0.79 o
   2   6  13        525.53        524.13         9.67 o
   3   6  13         34.85         34.03         3.15 o
   4   6  13          1.53          1.69         1.34 o
   1   7  13         10.11         16.14         1.57 o
   2   7  13         19.09         18.24         1.60 o
   3   7  13        254.56        230.20         6.23 o
   4   7  13         81.81         77.73         4.01 o
   0   8  13          2.40          1.15         2.49 o
   1   8  13          0.22          1.69         2.00 o
   2   8  13         25.12         27.08         2.29 o
   3   8  13          0.48          0.00         1.10 o
   1   9  13          0.04          6.22         2.10 o
   0   0  14        677.10        644.16        21.24 o
   1   0  14        351.89        362.97         6.09 o
   2   0  14          4.24          4.72         0.97 o
   3   0  14        193.36        186.91         4.47 o
   4   0  14         35.33         43.17         6.74 o
   5   0  14         55.96         55.64        13.46 o
   6   0  14         12.54          0.75        28.42 o
   1   1  14        216.68        232.21         3.11 o
   2   1  14         57.57         55.84         1.53 o
   3   1  14          4.71          6.39         0.91 o
   4   1  14         47.42         50.58         2.13 o
   5   1  14          0.02          1.00         1.50 o
   6   1  14          0.00          0.93         3.18 o
   0   2  14       2935.70       3086.07        34.81 o
   1   2  14        656.46        706.92         7.15 o
   2   2  14        318.54        332.89         4.11 o
   3   2  14         23.46         24.73         2.21 o
   4   2  14         36.30         37.56         4.99 o
   5   2  14          6.55          5.43         1.99 o
   1   3  14        550.15        541.99         7.11 o
   2   3  14          0.15          0.00         0.97 o
   3   3  14          0.43          1.14         0.93 o
   4   3  14         31.24         34.80         3.28 o
   5   3  14          2.82          4.20         2.02 o
   0   4  14       1162.85       1155.79        18.76 o
   1   4  14         51.75         55.38         1.80 o
   2   4  14        559.03        546.28         8.10 o
   3   4  14          2.28          0.00         0.98 o
   4   4  14         18.52         19.07         3.47 o
   5   4  14         39.61          2.24        44.63 o
   1   5  14          3.49          2.11         1.56 o
   2   5  14         79.38         82.22         2.54 o
   3   5  14         72.43         63.08         2.79 o
   4   5  14          7.49          9.96         1.64 o
   5   5  14          8.06         15.22         4.74 o
   0   6  14         79.92         75.01         5.57 o
   1   6  14         19.87         21.04         2.33 o
   2   6  14         93.60        106.20         3.24 o
   3   6  14         49.67         47.71         2.99 o
   4   6  14          0.00          0.00         1.32 o
   1   7  14        281.64        304.85         7.89 o
   2   7  14          5.56          5.62         1.22 o
   3   7  14         70.81         55.68         4.19 o
   0   8  14         94.65        119.01         8.15 o
   1   8  14          0.50          5.47         2.22 o
   2   8  14         10.96         13.43         1.91 o
   1   9  14        117.56        124.71         6.52 o
   1   1  15        430.86        414.40         4.91 o
   2   1  15          2.97          3.74         0.68 o
   3   1  15         42.01         57.16         3.97 o
   4   1  15          0.05          0.13         0.79 o
   5   1  15         77.17         71.99        14.43 o
   6   1  15         17.54         13.05         4.50 o
   0   2  15       3713.44       3816.72        42.84 o
   1   2  15         69.06         67.96         1.60 o
   2   2  15         11.06          9.66         0.74 o
   3   2  15         20.50         20.51         1.80 o
   4   2  15          4.50          5.29         1.35 o
   5   2  15          3.70          1.15         3.78 o
   1   3  15       2253.17       2391.08        25.67 o
   2   3  15        109.38        122.14         2.95 o
   3   3  15        218.18        203.65         4.56 o
   4   3  15        151.91        164.84         4.44 o
   5   3  15         35.69          6.23        39.14 o
   0   4  15        894.12        896.19        20.00 o
   1   4  15        123.41        123.91         3.19 o
   2   4  15          0.98          2.20         0.88 o
   3   4  15         33.81         32.62         2.18 o
   4   4  15          4.48          5.41         2.41 o
   5   4  15         23.28         17.67        14.33 o
   1   5  15        324.57        337.62         6.08 o
   2   5  15         46.05         41.60         2.03 o
   3   5  15         28.88         33.37         2.29 o
   4   5  15         39.26         40.44         2.80 o
   5   5  15          0.01          1.69         2.49 o
   0   6  15        470.01        468.50        13.63 o
   1   6  15          0.66          1.16         0.99 o
   2   6  15         63.73         54.63         4.06 o
   3   6  15          3.98          2.62         1.40 o
   4   6  15          7.92          8.02         2.22 o
   1   7  15          3.43          7.30         1.39 o
   2   7  15          1.96          2.44         1.29 o
   3   7  15          7.81          4.97         3.00 o
   0   8  15        753.77        789.12        28.27 o
   1   8  15         99.79        108.18         7.23 o
   2   8  15         79.49         77.07        10.17 o
   0   0  16       4244.20       4125.29       101.96 o
   1   0  16       1011.16       1057.62        14.85 o
   2   0  16         26.65         19.07         2.71 o
   3   0  16         70.04         69.71         2.75 o
   4   0  16        142.23        144.12         4.48 o
   5   0  16         12.39          9.51         3.59 o
   1   1  16       1592.96       1631.87        14.50 o
   2   1  16          5.49          4.32         0.82 o
   3   1  16          0.09          0.49         0.91 o
   4   1  16         11.86         11.73         2.38 o
   5   1  16          0.04          1.16         2.13 o
   0   2  16       1205.56       1357.52        26.32 o
   1   2  16         82.00         77.34         1.43 o
   2   2  16         25.61         31.63         2.68 o
   3   2  16          9.50         11.47         1.75 o
   4   2  16        103.37        103.68         3.46 o
   5   2  16          2.77          3.52         3.58 o
   1   3  16        935.24        936.39        11.22 o
   2   3  16          9.87          9.69         1.55 o
   3   3  16          3.95          4.10         1.14 o
   4   3  16         34.09         35.17         4.64 o
   5   3  16          5.26          9.15         6.86 o
   0   4  16        583.57        620.20        21.78 o
   1   4  16        140.76        143.93         3.06 o
   2   4  16        158.61        155.32         3.51 o
   3   4  16         17.60         23.07         2.55 o
   4   4  16         26.08         30.05         3.09 o
   5   4  16          1.61          2.47         9.10 o
   1   5  16        431.64        409.64         7.02 o
   2   5  16          8.14          7.51         1.87 o
   3   5  16          5.75          7.84         1.83 o
   4   5  16        131.60        127.10         4.60 o
   0   6  16        773.87        786.32        19.75 o
   1   6  16         21.13         23.47         2.40 o
   2   6  16         36.02         44.62         2.49 o
   3   6  16         26.59         29.12         3.81 o
   4   6  16          0.29          1.80         1.48 o
   1   7  16        439.53        450.01         8.13 o
   2   7  16          0.43          0.00         2.11 o
   3   7  16          1.80          0.14         1.35 o
   0   8  16         92.57         93.77         9.23 o
   1   8  16          6.23          3.88         3.24 o
   2   8  16          4.57          5.50         3.24 o
   1   1  17         34.17         32.40         3.45 o
   2   1  17         89.77         81.33         1.98 o
   3   1  17         48.99         46.09         3.48 o
   4   1  17          2.97          1.72         0.98 o
   5   1  17          0.10          0.00         1.73 o
   0   2  17       4453.84       4824.62        53.99 o
   1   2  17          3.53          2.32         0.60 o
   2   2  17        669.66        682.33         7.91 o
   3   2  17         11.95         11.11         1.69 o
   4   2  17         73.92         74.05         8.42 o
   5   2  17         16.70         18.77         7.54 o
   1   3  17         18.37         15.60         1.20 o
   2   3  17          0.04          1.41         1.28 o
   3   3  17         12.16         15.01         3.98 o
   4   3  17         42.43         45.32         6.41 o
   5   3  17          0.94          0.21         2.49 o
   0   4  17        404.86        425.09        32.25 o
   1   4  17          0.61          2.31         0.84 o
   2   4  17         22.37         22.42         1.57 o
   3   4  17          2.29          5.78         1.41 o
   4   4  17         94.82         95.40         9.05 o
   5   4  17         11.21         11.31         7.23 o
   1   5  17        639.32        648.33         9.88 o
   2   5  17         10.57         11.00         1.39 o
   3   5  17          4.64          4.46         1.38 o
   4   5  17         74.24         65.89         4.00 o
   0   6  17       1094.70       1044.82        42.90 o
   1   6  17         40.22         49.84         2.69 o
   2   6  17        147.91        148.13         4.18 o
   3   6  17         15.46         16.41         2.34 o
   4   6  17          5.83          7.54         1.77 o
   1   7  17        490.79        475.67         8.47 o
   2   7  17          0.34          0.00         1.13 o
   3   7  17          4.15          1.92         1.51 o
   0   8  17          7.64          1.74         3.49 o
   1   8  17         18.39         20.70         5.24 o
   2   8  17          0.53          0.00         1.62 o
   0   0  18       4465.39       4947.61       100.41 o
   1   0  18         97.83        100.89         2.91 o
   2   0  18        172.61        154.35         4.44 o
   3   0  18        176.74        195.39         4.81 o
   4   0  18         62.23         57.13         3.32 o
   5   0  18         57.55         46.80        16.93 o
   1   1  18        462.21        520.37         5.82 o
   2   1  18          2.19          1.74         0.72 o
   3   1  18          0.01          0.00         0.90 o
   4   1  18         10.29          7.37         1.33 o
   5   1  18          1.77          3.02         2.54 o
   0   2  18        850.56        918.83        11.64 o
   1   2  18        147.06        147.00         2.44 o
   2   2  18         28.13         26.31         3.16 o
   3   2  18         52.10         50.33         4.99 o
   4   2  18          6.32          3.62         1.93 o
   5   2  18          6.02         17.52         3.39 o
   1   3  18        101.45         93.91         2.38 o
   2   3  18         10.79          6.88         1.53 o
   3   3  18          8.89          6.18         1.28 o
   4   3  18          7.41         10.67         2.21 o
   5   3  18         14.22         15.46        10.47 o
   0   4  18        387.86        358.45        10.63 o
   1   4  18         89.29         88.46         2.76 o
   2   4  18         18.72         19.43         1.51 o
   3   4  18        255.82        258.05         5.94 o
   4   4  18         20.97         26.83         5.65 o
   5   4  18         58.57         49.09        33.16 o
   1   5  18        202.63        212.47         5.73 o
   2   5  18         15.34         13.08         1.51 o
   3   5  18         21.90         22.16         2.36 o
   4   5  18         27.39         30.06         2.86 o
   0   6  18        879.93        933.49        22.57 o
   1   6  18         14.39         11.57         1.52 o
   2   6  18         20.28         20.34         1.85 o
   3   6  18          7.31          6.47         3.24 o
   4   6  18         17.13         20.01         2.57 o
   1   7  18         28.09         33.06         2.43 o
   2   7  18          2.53          3.37         1.54 o
   3   7  18          0.32          1.31         1.51 o
   0   8  18         72.26         54.61         7.48 o
   1   8  18          0.34          0.69         2.20 o
   2   8  18          0.37          2.54         1.54 o
   1   1  19       1011.88       1052.75        10.69 o
   2   1  19         99.72        120.48         2.81 o
   3   1  19          0.08          0.00         0.74 o
   4   1  19         16.04         12.78         2.27 o
   5   1  19         65.25         71.85        14.09 o
   0   2  19         30.50         40.27         4.67 o
   1   2  19          1.04          1.51         0.55 o
   2   2  19          0.69          0.35         0.70 o
   3   2  19         28.33         30.83         4.82 o
   4   2  19          5.44          6.14         1.48 o
   5   2  19         22.39         25.86         3.63 o
   1   3  19        128.59        124.45         2.82 o
   2   3  19         11.65          9.05         3.10 o
   3   3  19         54.58         56.10         7.38 o
   4   3  19         89.01        101.40         6.99 o
   5   3  19          9.99          6.58         5.86 o
   0   4  19        232.03        188.14         7.26 o
   1   4  19         42.36         40.17         2.16 o
   2   4  19         21.50         20.42         1.56 o
   3   4  19        121.13        119.06         5.93 o
   4   4  19          4.53          8.93         2.34 o
   5   4  19         55.43         62.14        42.76 o
   1   5  19         27.98         29.37         2.04 o
   2   5  19         14.36         13.73         1.84 o
   3   5  19         10.01         10.90         2.45 o
   4   5  19         16.60         20.34         3.74 o
   0   6  19         60.06         63.69         5.45 o
   1   6  19         27.90         31.77         2.50 o
   2   6  19          0.86          0.60         1.09 o
   3   6  19         11.00          8.31         1.92 o
   4   6  19          0.78          3.02         1.76 o
   1   7  19         15.54         18.49         2.21 o
   2   7  19          0.52          0.00         2.37 o
   3   7  19          0.01          0.76         1.51 o
   0   8  19          1.08          2.24         2.99 o
   1   8  19          9.44          8.33         2.73 o
   2   8  19         12.96         19.08         4.99 o
   0   0  20        583.17        672.45        23.18 o
   1   0  20        361.98        383.19         6.92 o
   2   0  20        138.73        138.94         4.75 o
   3   0  20          4.59          2.05         1.31 o
   4   0  20          0.02          0.00         1.54 o
   5   0  20          6.32          3.49         3.20 o
   1   1  20         31.62         36.29         4.34 o
   2   1  20          1.80          2.09         0.89 o
   3   1  20         75.20         82.87         2.52 o
   4   1  20        138.34        129.93         3.59 o
   5   1  20          0.05          0.12         1.75 o
   0   2  20         28.73         38.32         1.80 o
   1   2  20         46.32         52.70         2.24 o
   2   2  20          0.00          0.25         0.77 o
   3   2  20         12.00         11.56         3.60 o
   4   2  20          5.88          5.53         1.63 o
   5   2  20          5.43          6.18         3.49 o
   1   3  20         79.82         67.00         2.19 o
   2   3  20          8.82          6.72         1.36 o
   3   3  20        195.73        193.83         5.07 o
   4   3  20        327.61        314.28         6.92 o
   5   3  20          3.95          4.13         5.86 o
   0   4  20         15.21         20.34         4.24 o
   1   4  20         80.17         72.85         2.75 o
   2   4  20         33.06         38.59         2.19 o
   3   4  20          0.82          0.54         1.18 o
   4   4  20         28.90         24.84         4.97 o
   5   4  20          0.16          1.95         2.74 o
   1   5  20        270.73        275.32         6.28 o
   2   5  20         12.08         14.37         1.74 o
   3   5  20          6.13          4.52         1.65 o
   4   5  20         37.77         33.54         3.50 o
   0   6  20        661.42        649.44        17.63 o
   1   6  20        109.99        102.92         3.97 o
   2   6  20          1.47          1.18         1.20 o
   3   6  20          0.26          0.00         2.74 o
   4   6  20         10.11         12.26         3.12 o
   1   7  20          4.34          3.81         1.63 o
   2   7  20          0.28          0.26         1.51 o
   3   7  20         13.18         12.86         3.12 o
   0   8  20         73.68         50.37         7.23 o
   1   8  20          3.31          0.00         2.27 o
   2   8  20          0.67          1.66         1.74 o
   1   1  21        226.85        234.47         3.56 o
   2   1  21        342.45        335.61         5.41 o
   3   1  21         15.45         17.61         2.55 o
   4   1  21         32.94         32.93         5.56 o
   5   1  21          6.25         10.19         4.01 o
   0   2  21         14.17         21.44         4.69 o
   1   2  21        695.19        654.79         8.71 o
   2   2  21        573.07        565.27         8.58 o
   3   2  21        409.55        389.71         7.21 o
   4   2  21        121.70        111.87         5.42 o
   5   2  21         25.32         14.34        17.20 o
   1   3  21         54.86         47.43         2.07 o
   2   3  21         21.33         20.35         1.95 o
   3   3  21        130.35        134.25         4.27 o
   4   3  21        118.51        125.54         4.51 o
   5   3  21          0.10          2.91         2.98 o
   0   4  21          0.76          0.00         2.62 o
   1   4  21        175.21        183.26         6.95 o
   2   4  21         97.72         89.32         3.15 o
   3   4  21         96.27         87.68         3.55 o
   4   4  21         44.31         42.39         7.41 o
   1   5  21        248.97        244.53         5.34 o
   2   5  21        185.16        180.16         5.37 o
   3   5  21          8.73          9.71         2.03 o
   4   5  21         10.49          7.55         2.21 o
   0   6  21         18.32         28.66         4.13 o
   1   6  21          0.16          0.00         1.12 o
   2   6  21          0.19          0.00         1.18 o
   3   6  21          2.82          1.25         1.56 o
   1   7  21         75.97         73.77         3.68 o
   2   7  21         11.76         11.20         2.34 o
   3   7  21         14.49         18.32         2.86 o
   0   8  21         10.78         13.71         4.49 o
   1   8  21          0.00          0.00         1.94 o
   0   0  22       1890.47       2085.29        39.82 o
   1   0  22       1439.27       1487.74        20.88 o
   2   0  22         43.72         45.69         9.09 o
   3   0  22        484.85        492.65         9.26 o
   4   0  22         10.17          9.32         2.12 o
   5   0  22          7.72          6.74         6.64 o
   1   1  22        134.11        152.20         2.81 o
   2   1  22         20.78         20.60         2.82 o
   3   1  22         44.61         44.56         5.17 o
   4   1  22          2.69          1.53         1.87 o
   5   1  22          5.16          8.28         2.79 o
   0   2  22         42.09         51.99         4.32 o
   1   2  22         78.48         80.53         2.45 o
   2   2  22         98.16         92.23         2.84 o
   3   2  22        103.98        111.94         3.56 o
   4   2  22         10.59         13.34         2.82 o
   5   2  22         12.94         17.82        13.46 o
   1   3  22          0.01          0.00         0.77 o
   2   3  22          0.12          0.00         0.80 o
   3   3  22         33.98         33.53         4.30 o
   4   3  22          2.53          0.00         2.50 o
   5   3  22          9.18          8.75         3.48 o
   0   4  22        171.18        175.89        10.73 o
   1   4  22        259.13        260.00         5.46 o
   2   4  22        289.12        289.59         5.83 o
   3   4  22          5.00          6.52         1.78 o
   4   4  22          0.57          0.00         3.65 o
   1   5  22         96.15         95.28         4.04 o
   2   5  22         63.41         66.65         3.50 o
   3   5  22          0.79          1.65         1.99 o
   4   5  22          0.15          0.76         1.61 o
   0   6  22         14.28         16.95         7.98 o
   1   6  22         44.95         40.52         2.60 o
   2   6  22          1.42          0.00         1.28 o
   3   6  22          2.17          1.08         1.70 o
   1   7  22         14.08         19.86         5.73 o
   2   7  22          2.05          2.08         1.70 o
   0   8  22          6.00          6.98         3.74 o
   1   8  22          0.83          1.15         2.09 o
   1   1  23         74.01        102.80         2.88 o
   2   1  23        674.59        699.55         9.38 o
   3   1  23        279.67        299.43         5.84 o
   4   1  23         34.90         23.45         3.96 o
   5   1  23         17.83         17.56         5.61 o
   0   2  23        230.27        232.95         5.93 o
   1   2  23        141.48        138.06         3.22 o
   2   2  23        184.76        191.67         4.25 o
   3   2  23        150.92        156.60         7.97 o
   4   2  23         19.86         12.11         3.70 o
   5   2  23          3.54          0.00         6.61 o
   1   3  23          0.65          2.15         1.05 o
   2   3  23          7.04          4.85         1.08 o
   3   3  23          3.26          8.68         1.66 o
   4   3  23          2.82          3.50         4.64 o
   5   3  23          3.48          2.01         2.74 o
   0   4  23        365.00        397.77        12.74 o
   1   4  23        305.64        299.23         5.99 o
   2   4  23         55.49         57.68         4.43 o
   3   4  23          0.83          0.81         1.40 o
   4   4  23          4.48          6.52         4.83 o
   1   5  23          2.01          1.66         1.21 o
   2   5  23         17.59         17.81         1.86 o
   3   5  23         16.01         11.53         2.26 o
   4   5  23          0.01          0.00         1.61 o
   0   6  23         33.11         32.07         4.19 o
   1   6  23         31.88         30.80         2.93 o
   2   6  23         19.36         19.18         2.99 o
   3   6  23         31.53         30.23         3.32 o
   1   7  23          1.30          0.04         1.84 o
   2   7  23          2.36          2.31         1.92 o
   0   8  23         13.92         13.46         4.24 o
   1   8  23         15.84         16.33         7.60 o
   0   0  24         91.11         98.31         4.75 o
   1   0  24         62.02         76.97         3.04 o
   3   0  24         35.30         27.90         4.24 o
   4   0  24          3.11          2.92         2.25 o
   5   0  24          0.95          0.00        31.91 o
   1   1  24        476.11        452.10         5.81 o
   2   1  24         26.96         33.80         7.22 o
   3   1  24        246.97        254.10         5.15 o
   4   1  24         35.31         43.63         7.21 o
   5   1  24          0.63          0.00         2.25 o
   0   2  24         33.80         51.31         3.24 o
   1   2  24        112.05        117.05         3.05 o
   2   2  24         17.44         16.97         3.26 o
   3   2  24          0.00          1.13         5.15 o
   4   2  24          4.37          2.80         1.65 o
   5   2  24          0.09          0.00         4.86 o
   1   3  24        494.57        520.70         8.60 o
   2   3  24        154.96        162.64         3.82 o
   3   3  24        275.00        264.25         6.34 o
   4   3  24         48.72         51.46         8.74 o
   0   4  24         26.03         23.69         3.29 o
   1   4  24         91.68        104.95         3.37 o
   2   4  24        194.73        178.74         4.80 o
   3   4  24          8.80          9.21         2.59 o
   4   4  24         11.11          6.45         2.46 o
   1   5  24          0.25          0.00         1.32 o
   2   5  24         80.28         82.48         4.25 o
   3   5  24          0.05          0.25         2.74 o
   4   5  24          0.02          1.46         1.79 o
   0   6  24          4.34          3.20         2.37 o
   1   6  24         22.18         22.50         2.45 o
   2   6  24          2.85          5.72         1.98 o
   3   6  24          0.02          4.12         1.91 o
   1   7  24          3.10          4.16         2.09 o
   2   7  24          7.16          7.99         2.74 o
   0   8  24          3.11          0.00         2.74 o
   1   1  25         27.51         40.01         4.32 o
   2   1  25         85.90         74.45         3.01 o
   3   1  25        235.14        240.91         5.62 o
   4   1  25          5.54          8.58         2.86 o
   5   1  25         24.52         22.30        14.01 o
   0   2  25        298.36        268.01         8.86 o
   1   2  25        102.76        116.19         3.05 o
   2   2  25        268.66        276.77         5.55 o
   3   2  25         18.53         15.59         2.90 o
   4   2  25         15.57         12.78         2.09 o
   5   2  25          1.14          2.13         4.36 o
   1   3  25        145.73        139.11         5.88 o
   2   3  25        120.01        128.64         8.44 o
   3   3  25         67.78         71.72         7.37 o
   4   3  25          1.06          0.85         1.66 o
   0   4  25          0.24          0.00         1.70 o
   1   4  25          3.49          2.48         1.19 o
   2   4  25         29.06         27.85         2.20 o
   3   4  25          0.90          0.25         1.56 o
   4   4  25          8.88          4.86         5.14 o
   1   5  25          1.25          0.00         1.06 o
   2   5  25         61.09         67.46         3.42 o
   3   5  25         16.98         22.29         2.93 o
   4   5  25          0.15          0.00         1.56 o
   0   6  25          5.92          2.49         2.99 o
   1   6  25          6.18          5.18         1.67 o
   2   6  25          0.93          4.31         2.12 o
   3   6  25          0.75          0.00         1.74 o
   1   7  25         19.89         24.54         3.61 o
   2   7  25          0.00          0.00         2.12 o
   0   0  26        737.59        803.20        18.43 o
   1   0  26        366.20        332.43         6.95 o
   3   0  26        125.36        106.64         4.67 o
   4   0  26         19.48         12.35         4.14 o
   5   0  26          0.03          0.00        29.91 o
   1   1  26          5.41          7.33         1.51 o
   2   1  26          4.99          6.25         1.62 o
   3   1  26         52.56         52.78         6.08 o
   4   1  26          0.64          0.00         1.72 o
   5   1  26          0.01          0.00         2.71 o
   0   2  26        153.00        155.60         9.73 o
   1   2  26         56.49         59.10         2.52 o
   2   2  26        404.20        431.51         7.04 o
   3   2  26          0.52          1.78         2.87 o
   4   2  26          0.27          0.00         1.52 o
   1   3  26          2.36          2.78         1.19 o
   2   3  26         14.72         15.75         2.72 o
   3   3  26         21.18         23.40         4.65 o
   4   3  26          3.86          2.39         2.45 o
   0   4  26          8.19          9.09         2.55 o
   1   4  26         24.23         21.35         1.93 o
   2   4  26         80.57         84.49         3.48 o
   3   4  26         27.59         21.55         2.90 o
   4   4  26          7.32          6.42         2.39 o
   1   5  26          0.03          0.00         0.95 o
   2   5  26         31.65         29.80         2.68 o
   3   5  26         59.83         71.62         4.97 o
   0   6  26          0.90          0.00         2.24 o
   1   6  26          4.96          3.90         1.53 o
   2   6  26        103.04        109.30         6.11 o
   3   6  26          0.81          2.40         1.91 o
   1   7  26          0.81          0.00         3.12 o
   2   7  26          4.03          4.99         2.16 o
   1   1  27          2.75          3.70         1.20 o
   2   1  27        171.46        164.99         4.95 o
   3   1  27        306.60        340.87         7.06 o
   4   1  27         15.05         15.51         5.95 o
   0   2  27         37.08         36.64         3.77 o
   1   2  27        123.29        124.77         4.24 o
   2   2  27        514.08        514.61         8.03 o
   3   2  27        145.29        161.12         5.05 o
   4   2  27         13.02         14.35         2.27 o
   1   3  27         14.01         13.79         1.66 o
   2   3  27         35.73         34.28         3.16 o
   3   3  27         33.37         39.52         7.95 o
   4   3  27          0.60          0.00         1.65 o
   0   4  27         50.18         57.94         5.15 o
   1   4  27         79.70         75.60         3.42 o
   2   4  27         33.04         29.11         2.36 o
   3   4  27         23.80         26.17         3.37 o
   4   4  27          2.07          6.47         2.41 o
   1   5  27          5.31          5.60         1.44 o
   2   5  27          3.73          8.96         1.81 o
   3   5  27         75.94         75.92         5.27 o
   0   6  27          8.27         17.70         4.49 o
   1   6  27         11.57         10.14         1.98 o
   2   6  27         32.19         38.64         3.87 o
   3   6  27         13.33         20.15         3.16 o
   1   7  27         13.61         19.48         4.61 o
   0   0  28        512.76        579.11        14.77 o
   1   0  28        115.12        112.86         3.87 o
   3   0  28         13.72          9.39         2.46 o
   4   0  28          0.03          4.05         3.23 o
   1   1  28         15.66         18.29         9.42 o
   2   1  28        309.37        307.70         7.10 o
   3   1  28         27.29         32.07         4.43 o
   4   1  28          2.01          4.61         5.50 o
   0   2  28         26.72         31.43         5.61 o
   1   2  28        140.48        160.54         4.35 o
   2   2  28         68.53         74.34         6.65 o
   3   2  28          4.13         10.42         2.88 o
   4   2  28          0.65          2.28         1.82 o
   1   3  28         11.28         14.58         1.69 o
   2   3  28        460.02        462.02        10.42 o
   3   3  28         61.54         68.95        13.37 o
   4   3  28          0.06          0.00         2.02 o
   0   4  28         52.32         62.56         5.57 o
   1   4  28         24.59         20.23         2.07 o
   2   4  28          0.02          0.00         1.04 o
   3   4  28          6.68          2.74         1.91 o
   4   4  28          2.15          5.12        10.54 o
   1   5  28          5.30          6.58         1.94 o
   2   5  28          7.42          3.71         1.98 o
   3   5  28         11.52          9.22         3.86 o
   0   6  28          6.07          6.48         3.24 o
   1   6  28          7.47         10.33         2.45 o
   2   6  28          2.82          3.37         2.99 o
   1   7  28          7.24          8.92         2.73 o
   1   1  29        976.09        970.43        12.69 o
   2   1  29          0.00          1.94         1.77 o
   3   1  29        595.62        614.15        11.58 o
   4   1  29         83.76        102.05        31.67 o
   0   2  29        108.53        112.71         8.73 o
   1   2  29        232.93        228.22         5.31 o
   2   2  29         81.37        102.59        10.07 o
   3   2  29          4.25          3.34         2.19 o
   4   2  29          0.75          3.53         2.21 o
   1   3  29         21.89         20.47         2.02 o
   2   3  29         14.03         18.63         1.99 o
   3   3  29          0.89          0.00         1.58 o
   4   3  29          0.00          0.00         3.96 o
   0   4  29          1.31          2.24         2.49 o
   1   4  29         50.66         58.46         3.43 o
   2   4  29         49.35         48.22         3.13 o
   3   4  29          3.26          6.59         2.16 o
   1   5  29         22.73         23.31         5.38 o
   2   5  29          0.03          1.37         1.76 o
   3   5  29         10.37         14.42         3.86 o
   0   6  29          0.87          3.49         2.74 o
   1   6  29          7.30          7.82         2.37 o
   2   6  29        104.81         95.37         5.39 o
   1   0  30         48.69         58.82         9.85 o
   2   0  30       1413.78       1445.33        25.15 o
   3   0  30        310.50        346.97        10.34 o
   4   0  30        104.09        100.48        55.12 o
   1   1  30          0.32         22.78         9.60 o
   2   1  30         15.02         14.75         2.53 o
   3   1  30          9.40         13.58         2.23 o
   4   1  30          4.16          6.51         4.63 o
   0   2  30        213.92        262.43         9.45 o
   1   2  30         50.02         67.63         6.16 o
   2   2  30        264.05        252.76         5.82 o
   3   2  30         32.16         34.90        16.04 o
   4   2  30         13.75         16.20         8.81 o
   1   3  30         18.80         15.16         1.82 o
   2   3  30          4.50          2.80         1.25 o
   3   3  30          1.44          0.58         2.16 o
   4   3  30          0.27          3.29         2.19 o
   0   4  30          0.74          5.04         2.24 o
   1   4  30          1.13          0.03         1.26 o
   2   4  30         19.10         20.66         2.30 o
   3   4  30         27.24         28.87         3.65 o
   1   5  30         19.43         17.77         2.39 o
   2   5  30          3.44          7.32         2.27 o
   3   5  30         49.40         42.91         6.61 o
   0   6  30          1.42          7.48         3.24 o
   1   6  30          4.70          3.90         2.21 o
   2   6  30          1.03          0.00         1.84 o
   2   1  31          2.64          3.26         1.66 o
   3   1  31        112.44        109.28        11.67 o
   4   1  31         50.66         57.15        13.19 o
   0   2  31        596.78        561.31        17.63 o
   1   2  31        278.78        266.94         5.99 o
   2   2  31        181.84        181.05         4.98 o
   3   2  31          1.41          0.00         1.73 o
   4   2  31          1.87          2.81         2.16 o
   1   3  31        148.01        153.56         5.58 o
   2   3  31         68.37         76.22         3.70 o
   3   3  31          4.09          1.56         2.84 o
   4   3  31          4.40          3.93         2.60 o
   0   4  31        132.81        122.58         8.61 o
   1   4  31         65.30         62.26         3.33 o
   2   4  31         27.21         24.32         2.73 o
   3   4  31         13.31         11.98         2.69 o
   1   5  31          6.22          7.80         2.87 o
   2   5  31          8.66          8.10         2.47 o
   0   6  31          3.17          6.73         3.49 o
   1   6  31          0.19          1.14         2.87 o
   1   0  32        142.85          8.73        36.42 o
   2   0  32          8.27          8.48         3.41 o
   3   0  32         80.80         96.35         7.17 o
   4   0  32          6.07          0.00        37.39 o
   1   1  32        331.57        332.84         6.88 o
   2   1  32         56.21         66.86        11.22 o
   3   1  32         14.64         19.30         6.76 o
   4   1  32         25.59         33.68        10.80 o
   0   2  32        203.22        196.81        11.35 o
   1   2  32          4.94         13.77         1.81 o
   2   2  32         17.69         19.79         3.75 o
   3   2  32          7.51          8.38         2.50 o
   4   2  32          1.27          1.62         2.20 o
   1   3  32        509.67        475.09         8.91 o
   2   3  32         91.34         96.22         4.62 o
   3   3  32          6.17          6.62         2.55 o
   0   4  32         55.80         55.82         5.61 o
   1   4  32         50.23         54.76         4.79 o
   2   4  32          0.51          1.14         1.42 o
   3   4  32         14.92         24.33         3.51 o
   1   5  32         24.54         22.11         3.79 o
   2   5  32          0.03          0.00         4.11 o
   0   6  32         10.28          7.23         3.74 o
   1   6  32          3.28          5.33         2.52 o
   1   1  33        217.84        218.95         6.10 o
   2   1  33          0.06          0.00         1.48 o
   3   1  33         24.31         23.05         4.23 o
   4   1  33        113.60          0.00        26.62 o
   0   2  33        323.52        343.52        11.66 o
   1   2  33         72.62         99.85         3.98 o
   2   2  33          1.45          0.00         1.16 o
   3   2  33         10.04          9.11         2.44 o
   1   3  33         17.20         26.99         2.34 o
   2   3  33          3.60          4.06         1.54 o
   3   3  33          0.42          6.07         4.25 o
   0   4  33        380.49        395.60        17.73 o
   1   4  33         24.08         21.68         2.69 o
   2   4  33          0.07          1.99         1.69 o
   3   4  33          0.03          0.72         2.16 o
   1   5  33         19.85         23.41         4.11 o
   2   5  33          1.01          2.53         2.20 o
   0   6  33         21.23         23.43         5.24 o
   1   6  33          8.22         11.94         4.74 o
   0   0  34        770.93          4.01        35.80 o
   1   0  34          7.76          4.56         4.01 o
   2   0  34         63.83         64.40        20.14 o
   3   0  34         41.60          7.73        41.64 o
   1   1  34         24.47         26.71         5.59 o
   2   1  34          2.44          0.96         1.80 o
   3   1  34          0.33          0.06         2.90 o
   0   2  34          0.93          2.95         2.11 o
   1   2  34         36.97         41.11         5.26 o
   2   2  34          3.02          2.33         1.60 o
   3   2  34         27.24         31.10         3.92 o
   1   3  34          0.38          3.18         1.53 o
   2   3  34          4.86          5.07         2.16 o
   3   3  34          0.58          0.84         2.15 o
   0   4  34        390.05        464.54        19.98 o
   1   4  34         34.51         38.46         4.40 o
   2   4  34         33.40         31.15         3.35 o
   1   5  34         17.42         16.09         3.26 o
   2   5  34          0.73          0.00         2.16 o
   1   1  35         39.51          0.00        24.18 o
   2   1  35          8.97         11.95         3.41 o
   3   1  35          1.40          4.31         3.92 o
   0   2  35        121.32        105.36         6.53 o
   1   2  35          1.32          0.00         1.21 o
   2   2  35          1.82          1.86         3.97 o
   3   2  35         61.18         63.27        15.59 o
   1   3  35         62.71         72.68         4.84 o
   2   3  35          0.87          0.56         1.42 o
   3   3  35          2.34          2.04         2.71 o
   0   4  35         95.27        111.47         8.98 o
   1   4  35          0.39          1.25         1.94 o
   2   4  35          0.02          2.45         2.27 o
   1   5  35         94.65         99.79         7.13 o
   0   0  36        151.07          3.49        33.93 o
   1   0  36         11.12          0.00        24.50 o
   2   0  36          3.39          0.00        31.41 o
   3   0  36          1.99          0.00        35.40 o
   1   1  36         12.48         18.92         6.86 o
   2   1  36          3.46          6.06         3.06 o
   3   1  36          0.58          0.00         3.12 o
   0   2  36         17.77         23.49         3.76 o
   1   2  36          1.33          4.12         1.64 o
   2   2  36          0.80          3.53         2.65 o
   3   2  36          0.99          3.45         2.37 o
   1   3  36         14.60         13.37         2.61 o
   2   3  36          4.14          3.93         2.51 o
   0   4  36          7.06          9.47         4.49 o
   1   4  36          2.59          0.50         4.99 o
   2   4  36          0.02          0.00         1.84 o
   1   5  36        121.10        129.04         7.23 o
   1   1  37        129.18        103.13        49.65 o
   2   1  37          3.56          2.57         2.55 o
   3   1  37          0.10          1.42         5.09 o
   0   2  37         98.31        125.12         7.49 o
   1   2  37          1.61          3.02         1.68 o
   2   2  37          0.05          0.00         3.38 o
   3   2  37          4.01          3.44         2.62 o
   1   3  37          9.93          9.69         2.69 o
   2   3  37          2.27          1.62         1.65 o
   0   4  37         37.11         41.88         6.73 o
   1   4  37          0.37          2.90         6.85 o
   0   0  38        258.78          0.00        41.68 o
   1   0  38         52.95          0.00        23.36 o
   2   0  38          0.23          0.00        34.65 o
   3   0  38         15.45          1.99        39.14 o
   1   1  38          0.00          5.40         3.22 o
   2   1  38          0.41          0.67         2.73 o
   0   2  38         44.11         52.01         5.36 o
   1   2  38         14.90         13.01         5.36 o
   2   2  38          9.06         14.38         8.50 o
   1   3  38          0.14          0.00         1.91 o
   2   3  38          0.65          0.01         1.67 o
   0   4  38         74.41         78.30         9.23 o
   1   4  38          2.90          1.42         2.27 o
   1   1  39          3.04         11.02         7.12 o
   2   1  39          0.98          0.00         2.97 o
   0   2  39         20.14         29.19         4.70 o
   1   2  39          0.10          0.00         1.84 o
   2   2  39          6.99         10.78         4.22 o
   1   3  39          7.06         12.80         8.35 o
   0   4  39         22.57         26.43         5.98 o
   0   0  40          1.26          0.00        33.65 o
   1   0  40         23.16          0.00        25.27 o
   2   0  40          0.03         18.94        49.36 o
   1   1  40          1.91          0.24         4.23 o
   2   1  40          5.20          4.73         3.95 o
   0   2  40          1.22          0.50         2.74 o
   1   2  40          4.15          7.35         2.80 o
   1   3  40          1.51          6.29         3.49 o
   1   1  41          1.38          8.69         3.95 o
   0   2  41         19.24         27.92         6.23 o
   1   2  41          3.70         11.75         9.47 o
   0   0  42         68.67          0.00        34.16 o
   1   0  42          4.92          0.00        27.61 o
   1   1  42          8.48          3.93        28.56 o
   0   2  42          4.83          4.74         4.24 o
                                                
